# Supplementary material for: (E,E)-3,3′-Dimethyl-1,1′-diphenyl-4,4′-{(ethane-1,2-diyldiimino)­bis­[(2-fur­yl)methyl­idyne]}di-1H-pyrazol-5(4H)-one
Source: Acta Crystallogr Sect E Struct Rep Online. 2010 Jun 5;66(Pt 7):o1534. doi: 10.1107/S160053681001980X (PMC3006829; doi:10.1107/S160053681001980X)
Supplement: Supplementary file 1 [file e-66-o1534-sup1.cif]

##############################################################################
###                                                                        ###
###        Electronic paper (Acta Crystallographica Section E)             ###
###                                                                        ###
##############################################################################
#                                                                            #
# This CIF contains the data in a paper accepted for publication in Acta     #
# Crystallographica Section E. It conforms to the requirements of Notes      #
# for Authors for Section E, and has been peer reviewed under the auspices   #
# of the IUCr Commission on Journals.                                        #
#                                                                            #
# Full details of the Crystallographic Information File format               #
# are given in the paper "The Crystallographic Information File (CIF):       #
# a New Standard Archive File for Crystallography" by S. R. Hall, F. H.      #
# Allen and I. D. Brown [Acta Cryst. (1991), A47, 655-685].                  #
#                                                                            #
# The current version of the core CIF dictionary is obtainable from          #
# ftp://ftp.iucr.org/pub/cif_core.dic. The current version number is 2.4.    #
#                                                                            #
# Software is freely available for graphical display of the structure(s) in  #
# this CIF.  For information consult the CIF home page http://www.iucr.org/  #
# cif/home.html                                                              #
#                                                                            #
# This file may be used for bona fide research purposes within the           #
# scientific community so long as proper attribution is given to the journal # 
# article from which it was obtained.                                        #
#                                                                            #
##############################################################################
                                             
data_I
_audit_creation_method     SHELXL-97
_chemical_name_systematic
;
(<i>E</i>,<i>E</i>)-3,3'-Dimethyl-1,1'-diphenyl-4,4'-{(ethane-1,2-
diyldiimino)bis[(2-furyl)methylidyne]}di-1<i>H</i>-pyrazol-5(4<i>H</i>)-one
;
_chemical_name_common     ?
_chemical_formula_moiety     'C32 H28 N6 O4'
_chemical_formula_sum     'C32 H28 N6 O4'
_chemical_formula_iupac     'C32 H28 N6 O4'
_chemical_formula_weight     560.60
_chemical_melting_point     ?
_symmetry_cell_setting     monoclinic
_symmetry_space_group_name_H-M     'P 21/c'
_symmetry_space_group_name_Hall     '-P 2ybc'
loop_
    _symmetry_equiv_pos_as_xyz
    'x, y, z'
    '-x, y+1/2, -z+1/2'
    '-x, -y, -z'
    'x, -y-1/2, z-1/2'
_cell_length_a     10.7438(6)
_cell_length_b     7.6999(4)
_cell_length_c     16.8273(9)
_cell_angle_alpha     90.00
_cell_angle_beta     93.9370(10)
_cell_angle_gamma     90.00
_cell_volume     1388.77(13)
_cell_formula_units_Z     2
_cell_measurement_reflns_used     1740
_cell_measurement_theta_min     2.43
_cell_measurement_theta_max     22.86
_cell_measurement_temperature     295(2)
_exptl_crystal_description     block
_exptl_crystal_colour     yellow
_exptl_crystal_size_max     0.22
_exptl_crystal_size_mid     0.20
_exptl_crystal_size_min     0.20
_exptl_crystal_density_diffrn     1.341
_exptl_crystal_density_meas     ?
_exptl_crystal_density_method     'not measured'
_exptl_crystal_F_000     588
_exptl_absorpt_coefficient_mu     0.091
_exptl_absorpt_correction_type     none
_exptl_absorpt_process_details     ?
_exptl_absorpt_correction_T_min     ?
_exptl_absorpt_correction_T_max     ?
_exptl_special_details
;
;
_diffrn_ambient_temperature     295(2)
_diffrn_radiation_type     MoK\a
_diffrn_radiation_wavelength     0.71073
_diffrn_radiation_source     'fine-focus sealed tube'
_diffrn_radiation_monochromator     graphite
_diffrn_measurement_device_type     'Bruker APEXII CCD area-detector'
_diffrn_measurement_method     'phi and omega scans'
_diffrn_detector_area_resol_mean     ?
_diffrn_reflns_number     8081
_diffrn_reflns_av_R_equivalents     0.0256
_diffrn_reflns_av_sigmaI/netI     0.0322
_diffrn_reflns_theta_min     1.90
_diffrn_reflns_theta_max     27.50
_diffrn_reflns_theta_full     27.50
_diffrn_measured_fraction_theta_max     0.991
_diffrn_measured_fraction_theta_full     0.991
_diffrn_reflns_limit_h_min     -12
_diffrn_reflns_limit_h_max     13
_diffrn_reflns_limit_k_min     -10
_diffrn_reflns_limit_k_max     6
_diffrn_reflns_limit_l_min     -21
_diffrn_reflns_limit_l_max     21
_diffrn_standards_number     ?
_diffrn_standards_interval_count     ?
_diffrn_standards_interval_time     ?
_diffrn_standards_decay_%     ?
_refine_special_details
;
Refinement of <i>F</i>^2^ against ALL reflections. The weighted <i>R</i>-factor
<i>wR</i> and goodness of fit <i>S</i> are based on <i>F</i>^2^, conventional
<i>R</i>-factors <i>R</i> are based on <i>F</i>, with <i>F</i> set to zero for
negative <i>F</i>^2^. The threshold expression of <i>F</i>^2^ >
\s(<i>F</i>^2^) is used only for calculating <i>R</i>-factors(gt) <i>etc</i>.
and is not relevant to the choice of reflections for refinement.
<i>R</i>-factors based on <i>F</i>^2^ are statistically about twice as large
as those based on <i>F</i>, and <i>R</i>- factors based on ALL data will be
even larger.
;
_reflns_number_total     3145
_reflns_number_gt     1934
_reflns_threshold_expression     I>2sigma(I)
_refine_ls_structure_factor_coef     Fsqd
_refine_ls_matrix_type     full
_refine_ls_R_factor_all     0.0829
_refine_ls_R_factor_gt     0.0460
_refine_ls_wR_factor_gt     0.1128
_refine_ls_wR_factor_ref     0.1331
_refine_ls_goodness_of_fit_ref     1.015
_refine_ls_restrained_S_all     1.015
_refine_ls_number_reflns     3145
_refine_ls_number_parameters     195
_refine_ls_number_restraints     0
_refine_ls_hydrogen_treatment     mixed
_refine_ls_weighting_scheme     calc
_refine_ls_weighting_details
         'calc w=1/[\s^2^(Fo^2^)+(0.0585P)^2^+0.2282P] where P=(Fo^2^+2Fc^2^)/3'
_atom_sites_solution_hydrogens     geom
_atom_sites_solution_primary     direct
_atom_sites_solution_secondary     difmap
_refine_ls_shift/su_max     0.000
_refine_ls_shift/su_mean     0.000
_refine_diff_density_max     0.157
_refine_diff_density_min     -0.214
_refine_ls_extinction_method     none
_refine_ls_extinction_coef     ?
loop_
    _atom_type_symbol
    _atom_type_description
    _atom_type_scat_dispersion_real
    _atom_type_scat_dispersion_imag
    _atom_type_scat_source
    'C' 'C' 0.0033 0.0016
                         'International Tables Vol C Tables 4.2.6.8 and 6.1.1.4'
    'H' 'H' 0.0000 0.0000
                         'International Tables Vol C Tables 4.2.6.8 and 6.1.1.4'
    'N' 'N' 0.0061 0.0033
                         'International Tables Vol C Tables 4.2.6.8 and 6.1.1.4'
    'O' 'O' 0.0106 0.0060
                         'International Tables Vol C Tables 4.2.6.8 and 6.1.1.4'
_computing_data_collection     'APEX2 (Bruker, 2005)'
_computing_cell_refinement     'SAINT (Bruker, 2005)'
_computing_data_reduction     'SAINT (Bruker, 2005)'
_computing_structure_solution     'SHELXS97 (Sheldrick, 2008)'
_computing_structure_refinement     'SHELXL97 (Sheldrick, 2008)'
_computing_molecular_graphics     'SHELXTL (Sheldrick, 2008)'
_computing_publication_material     'SHELXL97 (Sheldrick, 2008)'
loop_
    _atom_site_type_symbol
    _atom_site_label
    _atom_site_fract_x
    _atom_site_fract_y
    _atom_site_fract_z
    _atom_site_U_iso_or_equiv
    _atom_site_adp_type
    _atom_site_calc_flag
    _atom_site_refinement_flags
    _atom_site_occupancy
    _atom_site_disorder_assembly
    _atom_site_disorder_group
    C C1 0.79340(17) 1.2879(2) 0.11911(11) 0.0503(4) Uani d . 1 . .
    C C2 0.86997(19) 1.2531(3) 0.18661(11) 0.0628(5) Uani d . 1 . .
    H H2 0.9052 1.1435 0.1942 0.075 Uiso calc R 1 . .
    C C3 0.8939(2) 1.3819(4) 0.24275(14) 0.0784(7) Uani d . 1 . .
    H H3 0.9448 1.3584 0.2884 0.094 Uiso calc R 1 . .
    C C4 0.8430(2) 1.5442(4) 0.23149(16) 0.0832(8) Uani d . 1 . .
    H H4 0.8600 1.6308 0.2692 0.100 Uiso calc R 1 . .
    C C5 0.7671(2) 1.5788(3) 0.16450(15) 0.0755(7) Uani d . 1 . .
    H H5 0.7329 1.6890 0.1570 0.091 Uiso calc R 1 . .
    C C6 0.74101(18) 1.4516(3) 0.10811(13) 0.0598(5) Uani d . 1 . .
    H H6 0.6887 1.4753 0.0631 0.072 Uiso calc R 1 . .
    C C7 0.83098(17) 1.0057(2) 0.04804(11) 0.0494(4) Uani d . 1 . .
    C C8 0.76317(16) 0.9266(2) -0.01917(10) 0.0477(4) Uani d . 1 . .
    C C9 0.66731(17) 1.0489(3) -0.04361(11) 0.0529(5) Uani d . 1 . .
    C C10 0.5737(2) 1.0478(3) -0.11395(13) 0.0757(7) Uani d . 1 . .
    H H10A 0.5098 0.9640 -0.1054 0.114 Uiso calc R 1 . .
    H H10B 0.6145 1.0178 -0.1610 0.114 Uiso calc R 1 . .
    H H10C 0.5369 1.1610 -0.1204 0.114 Uiso calc R 1 . .
    C C11 0.79841(15) 0.7652(2) -0.04839(10) 0.0453(4) Uani d . 1 . .
    C C12 0.71716(18) 0.6668(2) -0.10479(10) 0.0510(5) Uani d . 1 . .
    C C13 0.59548(17) 0.6410(3) -0.10780(11) 0.0566(5) Uani d . 1 . .
    H H13 0.5408 0.6837 -0.0720 0.068 Uiso calc R 1 . .
    C C14 0.5636(2) 0.5375(3) -0.17468(13) 0.0728(6) Uani d . 1 . .
    H H14 0.4841 0.4988 -0.1915 0.087 Uiso calc R 1 . .
    C C15 0.6675(2) 0.5054(3) -0.20900(13) 0.0743(6) Uani d . 1 . .
    H H15 0.6733 0.4402 -0.2551 0.089 Uiso calc R 1 . .
    C C16 0.95252(16) 0.5224(2) -0.03384(11) 0.0498(5) Uani d . 1 . .
    H H16A 0.9908 0.5153 -0.0843 0.060 Uiso calc R 1 . .
    H H16B 0.8836 0.4408 -0.0350 0.060 Uiso calc R 1 . .
    H H3A 0.9502(18) 0.768(3) 0.0148(12) 0.072(6) Uiso d . 1 . .
    N N1 0.76746(14) 1.1578(2) 0.06110(8) 0.0525(4) Uani d . 1 . .
    N N2 0.67014(15) 1.1852(2) 0.00285(9) 0.0586(4) Uani d . 1 . .
    N N3 0.90719(14) 0.6974(2) -0.02175(10) 0.0523(4) Uani d . 1 . .
    O O1 0.92691(12) 0.95452(17) 0.08686(8) 0.0615(4) Uani d . 1 . .
    O O2 0.76644(13) 0.5832(2) -0.16638(8) 0.0703(4) Uani d . 1 . .
loop_
    _atom_site_aniso_label
    _atom_site_aniso_U_11
    _atom_site_aniso_U_22
    _atom_site_aniso_U_33
    _atom_site_aniso_U_12
    _atom_site_aniso_U_13
    _atom_site_aniso_U_23
    C1 0.0526(10) 0.0503(11) 0.0489(10) -0.0084(9) 0.0096(8) -0.0029(9)
    C2 0.0687(13) 0.0644(13) 0.0550(11) -0.0098(11) 0.0030(10) -0.0045(10)
    C3 0.0795(15) 0.0934(19) 0.0622(14) -0.0174(14) 0.0041(11) -0.0200(13)
    C4 0.0753(15) 0.0879(19) 0.0887(18) -0.0172(14) 0.0219(14) -0.0418(15)
    C5 0.0656(13) 0.0618(14) 0.1014(18) -0.0080(11) 0.0215(13) -0.0244(13)
    C6 0.0572(11) 0.0562(12) 0.0673(12) -0.0035(10) 0.0143(10) -0.0061(10)
    C7 0.0528(10) 0.0465(10) 0.0481(10) 0.0005(9) -0.0017(8) 0.0039(8)
    C8 0.0505(10) 0.0465(10) 0.0452(9) 0.0000(8) -0.0029(8) 0.0006(8)
    C9 0.0550(11) 0.0534(11) 0.0490(10) 0.0044(9) -0.0051(8) 0.0015(9)
    C10 0.0822(15) 0.0761(16) 0.0647(13) 0.0176(13) -0.0249(11) -0.0040(12)
    C11 0.0472(10) 0.0460(10) 0.0426(9) -0.0017(8) 0.0022(8) 0.0051(8)
    C12 0.0622(12) 0.0480(10) 0.0425(9) -0.0011(9) 0.0002(8) -0.0025(8)
    C13 0.0475(10) 0.0667(13) 0.0559(11) 0.0026(9) 0.0049(8) -0.0122(10)
    C14 0.0565(12) 0.0862(17) 0.0741(14) -0.0062(12) -0.0086(11) -0.0161(12)
    C15 0.0718(14) 0.0852(16) 0.0641(13) -0.0018(13) -0.0076(11) -0.0288(12)
    C16 0.0482(10) 0.0454(10) 0.0561(11) -0.0007(8) 0.0052(8) -0.0022(8)
    N1 0.0594(9) 0.0474(9) 0.0494(9) 0.0036(8) -0.0063(7) -0.0026(7)
    N2 0.0625(10) 0.0552(10) 0.0564(9) 0.0090(8) -0.0087(8) -0.0015(8)
    N3 0.0497(9) 0.0426(9) 0.0636(10) -0.0014(7) -0.0020(8) -0.0042(8)
    O1 0.0619(8) 0.0561(8) 0.0635(8) 0.0046(7) -0.0177(7) -0.0037(7)
    O2 0.0630(9) 0.0847(11) 0.0632(9) 0.0002(8) 0.0047(7) -0.0147(8)
_geom_special_details
;
All e.s.d.'s (except the e.s.d. in the dihedral angle between two l.s. planes)
are estimated using the full covariance matrix. The cell e.s.d.'s are taken
into account individually in the estimation of e.s.d.'s in distances, angles
and torsion angles; correlations between e.s.d.'s in cell parameters are only
used when they are defined by crystal symmetry. An approximate (isotropic)
treatment of cell e.s.d.'s is used for estimating e.s.d.'s involving l.s.
planes.
;
loop_
    _geom_bond_atom_site_label_1
    _geom_bond_atom_site_label_2
    _geom_bond_site_symmetry_2
    _geom_bond_distance
    _geom_bond_publ_flag
    C1 C2 . 1.382(3) ?
    C1 C6 . 1.387(3) ?
    C1 N1 . 1.413(2) ?
    C2 C3 . 1.382(3) ?
    C2 H2 . 0.9300 ?
    C3 C4 . 1.372(4) ?
    C3 H3 . 0.9300 ?
    C4 C5 . 1.371(4) ?
    C4 H4 . 0.9300 ?
    C5 C6 . 1.379(3) ?
    C5 H5 . 0.9300 ?
    C6 H6 . 0.9300 ?
    C7 O1 . 1.246(2) ?
    C7 N1 . 1.380(2) ?
    C7 C8 . 1.438(2) ?
    C8 C11 . 1.398(3) ?
    C8 C9 . 1.435(2) ?
    C9 N2 . 1.307(2) ?
    C9 C10 . 1.500(2) ?
    C10 H10A . 0.9600 ?
    C10 H10B . 0.9600 ?
    C10 H10C . 0.9600 ?
    C11 N3 . 1.330(2) ?
    C11 C12 . 1.457(2) ?
    C12 C13 . 1.320(2) ?
    C12 O2 . 1.358(2) ?
    C13 C14 . 1.402(3) ?
    C13 H13 . 0.9300 ?
    C14 C15 . 1.315(3) ?
    C14 H14 . 0.9300 ?
    C15 O2 . 1.378(2) ?
    C15 H15 . 0.9300 ?
    C16 N3 . 1.452(2) ?
    C16 C16 3_765 1.516(3) ?
    C16 H16A . 0.9700 ?
    C16 H16B . 0.9700 ?
    N1 N2 . 1.399(2) ?
    N3 H3A . 0.92(2) ?
loop_
    _geom_angle_atom_site_label_1
    _geom_angle_atom_site_label_2
    _geom_angle_atom_site_label_3
    _geom_angle_site_symmetry_1
    _geom_angle_site_symmetry_3
    _geom_angle
    _geom_angle_publ_flag
    C2 C1 C6 . . 119.95(18) ?
    C2 C1 N1 . . 120.52(18) ?
    C6 C1 N1 . . 119.54(17) ?
    C3 C2 C1 . . 119.7(2) ?
    C3 C2 H2 . . 120.2 ?
    C1 C2 H2 . . 120.2 ?
    C4 C3 C2 . . 120.4(2) ?
    C4 C3 H3 . . 119.8 ?
    C2 C3 H3 . . 119.8 ?
    C5 C4 C3 . . 119.9(2) ?
    C5 C4 H4 . . 120.0 ?
    C3 C4 H4 . . 120.0 ?
    C4 C5 C6 . . 120.6(2) ?
    C4 C5 H5 . . 119.7 ?
    C6 C5 H5 . . 119.7 ?
    C5 C6 C1 . . 119.5(2) ?
    C5 C6 H6 . . 120.3 ?
    C1 C6 H6 . . 120.3 ?
    O1 C7 N1 . . 125.83(17) ?
    O1 C7 C8 . . 129.37(17) ?
    N1 C7 C8 . . 104.79(15) ?
    C11 C8 C9 . . 133.55(16) ?
    C11 C8 C7 . . 121.23(16) ?
    C9 C8 C7 . . 105.20(16) ?
    N2 C9 C8 . . 111.62(16) ?
    N2 C9 C10 . . 117.60(17) ?
    C8 C9 C10 . . 130.68(18) ?
    C9 C10 H10A . . 109.5 ?
    C9 C10 H10B . . 109.5 ?
    H10A C10 H10B . . 109.5 ?
    C9 C10 H10C . . 109.5 ?
    H10A C10 H10C . . 109.5 ?
    H10B C10 H10C . . 109.5 ?
    N3 C11 C8 . . 118.92(16) ?
    N3 C11 C12 . . 119.25(17) ?
    C8 C11 C12 . . 121.79(16) ?
    C13 C12 O2 . . 109.65(16) ?
    C13 C12 C11 . . 130.61(17) ?
    O2 C12 C11 . . 119.74(16) ?
    C12 C13 C14 . . 107.65(18) ?
    C12 C13 H13 . . 126.2 ?
    C14 C13 H13 . . 126.2 ?
    C15 C14 C13 . . 106.94(18) ?
    C15 C14 H14 . . 126.5 ?
    C13 C14 H14 . . 126.5 ?
    C14 C15 O2 . . 109.74(18) ?
    C14 C15 H15 . . 125.1 ?
    O2 C15 H15 . . 125.1 ?
    N3 C16 C16 . 3_765 108.70(18) ?
    N3 C16 H16A . . 109.9 ?
    C16 C16 H16A 3_765 . 109.9 ?
    N3 C16 H16B . . 109.9 ?
    C16 C16 H16B 3_765 . 109.9 ?
    H16A C16 H16B . . 108.3 ?
    C7 N1 N2 . . 111.73(14) ?
    C7 N1 C1 . . 129.44(15) ?
    N2 N1 C1 . . 118.64(15) ?
    C9 N2 N1 . . 106.47(15) ?
    C11 N3 C16 . . 127.80(16) ?
    C11 N3 H3A . . 112.4(12) ?
    C16 N3 H3A . . 119.0(13) ?
    C12 O2 C15 . . 106.01(15) ?
loop_
    _geom_torsion_atom_site_label_1
    _geom_torsion_atom_site_label_2
    _geom_torsion_atom_site_label_3
    _geom_torsion_atom_site_label_4
    _geom_torsion_site_symmetry_1
    _geom_torsion_site_symmetry_2
    _geom_torsion_site_symmetry_3
    _geom_torsion_site_symmetry_4
    _geom_torsion
    _geom_torsion_publ_flag
    C6 C1 C2 C3 . . . . -0.1(3) ?
    N1 C1 C2 C3 . . . . -179.80(18) ?
    C1 C2 C3 C4 . . . . -0.6(3) ?
    C2 C3 C4 C5 . . . . 0.6(4) ?
    C3 C4 C5 C6 . . . . 0.1(3) ?
    C4 C5 C6 C1 . . . . -0.7(3) ?
    C2 C1 C6 C5 . . . . 0.7(3) ?
    N1 C1 C6 C5 . . . . -179.56(17) ?
    O1 C7 C8 C11 . . . . 3.0(3) ?
    N1 C7 C8 C11 . . . . -177.92(16) ?
    O1 C7 C8 C9 . . . . -175.32(19) ?
    N1 C7 C8 C9 . . . . 3.75(19) ?
    C11 C8 C9 N2 . . . . -179.9(2) ?
    C7 C8 C9 N2 . . . . -1.9(2) ?
    C11 C8 C9 C10 . . . . -3.7(4) ?
    C7 C8 C9 C10 . . . . 174.3(2) ?
    C9 C8 C11 N3 . . . . 167.09(19) ?
    C7 C8 C11 N3 . . . . -10.7(3) ?
    C9 C8 C11 C12 . . . . -15.3(3) ?
    C7 C8 C11 C12 . . . . 166.92(16) ?
    N3 C11 C12 C13 . . . . 136.6(2) ?
    C8 C11 C12 C13 . . . . -41.0(3) ?
    N3 C11 C12 O2 . . . . -43.3(2) ?
    C8 C11 C12 O2 . . . . 139.07(18) ?
    O2 C12 C13 C14 . . . . -0.6(2) ?
    C11 C12 C13 C14 . . . . 179.5(2) ?
    C12 C13 C14 C15 . . . . 0.0(3) ?
    C13 C14 C15 O2 . . . . 0.6(3) ?
    O1 C7 N1 N2 . . . . 174.61(17) ?
    C8 C7 N1 N2 . . . . -4.5(2) ?
    O1 C7 N1 C1 . . . . -0.1(3) ?
    C8 C7 N1 C1 . . . . -179.26(17) ?
    C2 C1 N1 C7 . . . . -19.0(3) ?
    C6 C1 N1 C7 . . . . 161.30(18) ?
    C2 C1 N1 N2 . . . . 166.60(16) ?
    C6 C1 N1 N2 . . . . -13.1(2) ?
    C8 C9 N2 N1 . . . . -0.8(2) ?
    C10 C9 N2 N1 . . . . -177.56(17) ?
    C7 N1 N2 C9 . . . . 3.4(2) ?
    C1 N1 N2 C9 . . . . 178.82(16) ?
    C8 C11 N3 C16 . . . . 169.17(17) ?
    C12 C11 N3 C16 . . . . -8.5(3) ?
    C16 C16 N3 C11 3_765 . . . -154.74(19) ?
    C13 C12 O2 C15 . . . . 0.9(2) ?
    C11 C12 O2 C15 . . . . -179.14(18) ?
    C14 C15 O2 C12 . . . . -0.9(3) ?
loop_
    _geom_hbond_atom_site_label_D
    _geom_hbond_atom_site_label_H
    _geom_hbond_atom_site_label_A
    _geom_hbond_site_symmetry_A
    _geom_hbond_distance_DH
    _geom_hbond_distance_HA
    _geom_hbond_distance_DA
    _geom_hbond_angle_DHA
    N3 H3A O1 1 0.92(2) 1.91(2) 2.693(2) 142.0(17)
    C16 H16A Cg3 3_556 0.97 2.70 3.575(2) 151
    C3 H3 O1 2_755 0.93 2.54 3.389(2) 152
data_global
_journal_date_recd_electronic     2010-05-23
_journal_date_accepted     2010-05-26
_journal_name_full     'Acta Crystallographica, Section E'
_journal_year     2010
_journal_volume     66
_journal_issue      7
_journal_page_first     o1534
_journal_page_last     o1534
_journal_paper_category     QO
_journal_coeditor_code     ZQ2042
_publ_contact_author_name     'Dr. Haiwen Wang'
_publ_contact_author_address
;
 East China University of Science and Technology, College of Chemistry
and Molecular Engineering. Mei Long Road 130,Shanghai 200237, People's
 Republic of China
;
_publ_contact_author_email     wanghaiwen@ecust.edu.cn
_publ_contact_author_fax     '86 021 33612035'
_publ_contact_author_phone     '86 021 33612035'
_publ_section_title
;\
(<i>E</i>,<i>E</i>)-3,3'-Dimethyl-1,1'-diphenyl-4,4'-{(ethane-1,2-diyldiimino)\
bis[(2-furyl)methylidyne]}di-1<i>H</i>-pyrazol-5(4<i>H</i>)-one
;
loop_
    _publ_author_name
    _publ_author_footnote
    _publ_author_address
    'Wang, Hai-Wen' .
;
East China University of Science and Technology
Collage of Chemistry and Molecular Engineering
Mei Long Road 130, Shanghai 200237
People's Republic of China
;
