# Supplementary material for: (E,E)-3,3′-Dimethyl-1,1′-diphenyl-4,4′-{(ethane-1,2-diyldiimino)­bis­[(2-fur­yl)methyl­idyne]}di-1H-pyrazol-5(4H)-one
Source: Acta Crystallogr Sect E Struct Rep Online. 2010 Jun 5;66(Pt 7):o1534. doi: 10.1107/S160053681001980X (PMC3006829; doi:10.1107/S160053681001980X)
Supplement: Supplementary file 2 [file e-66-o1534-Isup2.hkl]

# 
# h,k,l, Fc-squared, Fo-squared, sigma(Fo-squared) and status flag 
# 
data_I
_shelx_title ' LJ003_0m in P2(1)/c' 
_shelx_refln_list_code          4 
_shelx_F_calc_maximum      183.28 
_exptl_crystal_F_000       588.00 
_reflns_d_resolution_high  0.7697 
 
loop_ 
 _symmetry_equiv_pos_as_xyz 
 'x, y, z' 
 '-x, y+1/2, -z+1/2' 
 '-x, -y, -z' 
 'x, -y-1/2, z-1/2' 
 
_cell_length_a    10.7438 
_cell_length_b     7.6999 
_cell_length_c    16.8273 
_cell_angle_alpha  90.000 
_cell_angle_beta   93.937 
_cell_angle_gamma  90.000 
 
_shelx_F_squared_multiplier     1.000 
 
loop_ 
 _refln_index_h 
 _refln_index_k 
 _refln_index_l 
 _refln_F_squared_calc 
 _refln_F_squared_meas 
 _refln_F_squared_sigma 
 _refln_observed_status 
   1   0   0     2410.70     2331.90     29.88 o 
   2   0   0    14248.30    12937.25    158.87 o 
   3   0   0      824.60      788.54     11.60 o 
   4   0   0       87.18       75.91      1.86 o 
   5   0   0        0.40       -0.91      0.61 o 
   6   0   0     1706.98     1765.73     29.51 o 
   7   0   0      466.63      451.22      7.78 o 
   8   0   0       87.02       69.11      4.04 o 
   9   0   0      309.89      261.10     10.95 o 
  10   0   0       30.38       30.06      5.30 o 
  11   0   0       81.86       77.34      7.80 o 
  12   0   0       54.90       52.58      7.14 o 
  13   0   0        0.05        4.21      4.34 o 
   1   1   0       47.13       38.95      1.12 o 
   2   1   0       58.59       56.08      1.19 o 
   3   1   0        5.86        9.59      0.96 o 
   4   1   0       44.96       43.12      1.81 o 
   5   1   0     1048.39     1062.78      7.66 o 
   6   1   0       66.00       65.80      1.69 o 
   7   1   0       89.71       94.40      2.50 o 
   8   1   0       33.74       39.36      2.41 o 
   9   1   0       56.28       53.36      3.03 o 
  10   1   0       76.20       77.32      5.06 o 
  11   1   0        1.20        3.14      2.50 o 
  12   1   0        0.25        3.17      2.49 o 
  13   1   0        0.60        0.25      2.77 o 
   0   2   0     6802.10     6368.81     77.03 o 
   1   2   0      242.99      205.23      3.62 o 
   2   2   0      211.83      217.94      3.19 o 
   3   2   0      302.24      287.93      4.83 o 
   4   2   0       98.19      100.88      2.01 o 
   5   2   0       17.01       15.00      0.90 o 
   6   2   0       25.98       21.58      1.43 o 
   7   2   0       16.72       20.66      2.07 o 
   8   2   0       33.99       34.13      2.62 o 
   9   2   0       30.37       27.15      2.59 o 
  10   2   0      362.29      370.13      9.94 o 
  11   2   0       11.43        7.40      2.70 o 
  12   2   0       65.38       71.82      5.64 o 
  13   2   0        2.36        8.17      3.37 o 
   1   3   0     1036.84     1009.16      9.64 o 
   2   3   0      422.58      396.50      6.17 o 
   3   3   0      161.72      151.08      3.14 o 
   4   3   0      204.01      241.49      4.07 o 
   5   3   0      294.95      292.75      4.07 o 
   6   3   0      144.23      136.67      3.96 o 
   7   3   0       16.14       19.00      2.17 o 
   8   3   0        1.19        0.84      1.54 o 
   9   3   0       38.43       45.11      3.17 o 
  10   3   0       25.98       29.19      2.88 o 
  11   3   0       13.23       13.21      3.22 o 
  12   3   0       54.10       58.56      5.33 o 
  13   3   0        3.96        6.88      3.19 o 
   0   4   0     1094.96     1125.30     19.34 o 
   1   4   0      277.85      305.46      5.28 o 
   2   4   0      101.72       85.08      2.97 o 
   3   4   0       56.46       54.95      2.42 o 
   4   4   0      166.93      171.37      4.13 o 
   5   4   0        0.04        1.27      1.79 o 
   6   4   0      358.06      341.56      8.22 o 
   7   4   0        0.68       -0.14      2.04 o 
   8   4   0      214.21      211.98      5.77 o 
   9   4   0        3.44        6.39      2.05 o 
  10   4   0        8.88       11.27      2.48 o 
  11   4   0        3.41       -0.57      2.07 o 
  12   4   0        3.12        7.88      3.42 o 
   1   5   0      105.43      106.72      4.30 o 
   2   5   0      579.24      563.95      7.94 o 
   3   5   0       11.68       15.73      1.84 o 
   4   5   0        2.17        0.44      1.54 o 
   5   5   0      238.74      240.19      7.11 o 
   6   5   0      269.44      260.60      7.80 o 
   7   5   0        5.30        6.72      2.57 o 
   8   5   0      139.85      139.06      6.45 o 
   9   5   0        0.89       -0.75      3.79 o 
  10   5   0        3.07        7.59      3.16 o 
  11   5   0        6.89        4.43      3.24 o 
  12   5   0        7.74       13.19      3.80 o 
   0   6   0       23.99       16.70      2.50 o 
   1   6   0       19.90       18.16      2.17 o 
   2   6   0       54.40       53.69      2.93 o 
   3   6   0      159.60      169.51      4.74 o 
   4   6   0       29.52       22.05      3.19 o 
   5   6   0       39.46       45.50      4.13 o 
   6   6   0       31.44       28.48      3.65 o 
   7   6   0       11.55       17.10      3.41 o 
   8   6   0       31.36       36.43      4.34 o 
   9   6   0       27.17       21.39      4.09 o 
  10   6   0        0.39        1.45      3.07 o 
  11   6   0        2.05        3.70      3.44 o 
   1   7   0       24.24       27.97      2.32 o 
   2   7   0      156.37      150.41      5.20 o 
   3   7   0      262.00      254.80     11.51 o 
   4   7   0       58.72       52.90      4.51 o 
   5   7   0        3.36        2.63      2.70 o 
   6   7   0       27.46       28.55      4.20 o 
   7   7   0        1.61        3.87      2.79 o 
   8   7   0       17.58       20.72      4.13 o 
   9   7   0        1.19        0.68      3.93 o 
   0   8   0       66.38       61.28      8.92 o 
   1   8   0        3.68        4.31      1.74 o 
   2   8   0       27.75       33.70      5.93 o 
   3   8   0       22.79       23.44      6.25 o 
   4   8   0       21.02       21.33      4.44 o 
   5   8   0       18.05       19.87      4.17 o 
   6   8   0       31.52       28.07      5.61 o 
   7   8   0       10.45        2.31      8.61 o 
   8   8   0        0.42        2.90      4.77 o 
   1   9   0        7.64        5.01      2.21 o 
   2   9   0        9.09        7.82      2.43 o 
   3   9   0       11.11        4.49      3.13 o 
   4   9   0        0.47        0.41      2.96 o 
   5   9   0        1.25       -1.03      3.15 o 
   6   9   0        7.54        9.92      5.71 o 
   0  10   0        7.19       13.16      4.99 o 
 -13   1   1       12.82       10.64      6.52 o 
 -12   1   1       40.60       42.08      4.66 o 
 -11   1   1        6.02        7.51      2.85 o 
 -10   1   1        7.72        2.92      2.25 o 
  -9   1   1       94.18       89.01      4.95 o 
  -8   1   1       14.17       18.03      1.96 o 
  -7   1   1      241.51      243.59      4.07 o 
  -6   1   1       38.22       42.77      1.45 o 
  -5   1   1      209.74      195.65      2.54 o 
  -4   1   1     1383.95     1282.60      8.45 o 
  -3   1   1      353.48      366.34      3.11 o 
  -2   1   1      427.83      375.08      6.00 o 
  -1   1   1       91.62       69.63      1.39 o 
   0   1   1      121.32      149.63      2.34 o 
   1   1   1       22.98       10.12      0.80 o 
   2   1   1     1561.81     1448.71      9.91 o 
   3   1   1        1.02        0.03      0.53 o 
   4   1   1       24.20       13.82      1.17 o 
   5   1   1      133.25      136.69      2.32 o 
   6   1   1      501.80      498.05      4.76 o 
   7   1   1       26.52       30.40      1.66 o 
   8   1   1      133.51      125.34      4.87 o 
   9   1   1        0.18        1.22      1.53 o 
  10   1   1        1.27        1.73      3.66 o 
  11   1   1        3.46        2.73      2.44 o 
  12   1   1       23.42       22.53      3.93 o 
  13   1   1        6.01        4.52      5.63 o 
 -13   2   1       16.82       16.63      3.87 o 
 -12   2   1        1.79        3.03      2.75 o 
 -11   2   1        3.01        2.44      2.61 o 
 -10   2   1        4.84        5.67      2.51 o 
  -9   2   1       14.83       13.76      2.08 o 
  -8   2   1        0.37        0.51      1.46 o 
  -7   2   1        8.79       10.34      1.81 o 
  -6   2   1      262.65      271.35      4.12 o 
  -5   2   1       55.62       51.32      1.32 o 
  -4   2   1       57.41       71.10      1.38 o 
  -3   2   1        1.23        1.16      0.58 o 
  -2   2   1     2137.98     2211.19     16.97 o 
  -1   2   1     3888.15     3766.68     27.23 o 
   0   2   1     3285.31     3189.01     28.59 o 
   1   2   1     2078.03     1897.77     14.82 o 
   2   2   1      573.85      562.46      5.95 o 
   3   2   1      216.77      262.04      3.37 o 
   4   2   1        0.07       -0.15      0.61 o 
   5   2   1        4.96        4.86      1.07 o 
   6   2   1      444.16      446.21      5.39 o 
   7   2   1        1.01       -0.15      1.34 o 
   8   2   1       11.90        7.23      1.66 o 
   9   2   1        1.10       -0.96      1.45 o 
  10   2   1       78.81       62.92      3.59 o 
  11   2   1        0.78        6.06      2.85 o 
  12   2   1        0.36       -0.42      4.62 o 
  13   2   1        1.06        5.37      3.00 o 
 -13   3   1        5.97        2.94      2.90 o 
 -12   3   1        2.38        0.20      2.41 o 
 -11   3   1       43.22       53.80      4.89 o 
 -10   3   1       39.45       37.71      3.17 o 
  -9   3   1        8.90        9.63      2.05 o 
  -8   3   1       14.19       14.72      2.10 o 
  -7   3   1       22.42       21.14      3.77 o 
  -6   3   1      138.22      134.22      3.98 o 
  -5   3   1        2.96        2.19      1.11 o 
  -4   3   1      870.18      950.61      9.38 o 
  -3   3   1      961.65      991.90     11.38 o 
  -2   3   1        0.68        1.10      0.81 o 
  -1   3   1       72.46       73.08      2.24 o 
   0   3   1      210.33      218.44      5.85 o 
   1   3   1        7.46        6.89      1.04 o 
   2   3   1      440.70      446.14      6.98 o 
   3   3   1       11.94       11.94      1.26 o 
   4   3   1      175.76      194.16      4.86 o 
   5   3   1       77.43       86.76      2.89 o 
   6   3   1        9.98       12.61      2.41 o 
   7   3   1      173.49      177.73      4.87 o 
   8   3   1      128.15      127.81      4.41 o 
   9   3   1       82.89       95.05      4.63 o 
  10   3   1       74.74       72.95      3.93 o 
  11   3   1       24.81       32.54      4.21 o 
  12   3   1       17.47       21.21      4.03 o 
  13   3   1        0.17       -1.32      2.82 o 
 -12   4   1        0.78       -2.02      3.74 o 
 -11   4   1        3.77       -2.32      1.89 o 
 -10   4   1       61.01       69.51      5.08 o 
  -9   4   1       12.16        6.66      3.16 o 
  -8   4   1       26.97       23.33      3.76 o 
  -7   4   1      221.88      217.69      9.57 o 
  -6   4   1      355.17      376.79      8.74 o 
  -5   4   1       48.50       46.18      4.82 o 
  -4   4   1      783.34      784.55     10.80 o 
  -3   4   1       59.88       60.29      3.49 o 
  -2   4   1      241.63      252.52      4.50 o 
  -1   4   1      271.08      295.15      4.93 o 
   0   4   1      121.66      104.96      5.46 o 
   1   4   1      664.40      717.54      8.35 o 
   2   4   1        2.50        3.67      1.19 o 
   3   4   1       38.06       49.35      3.11 o 
   4   4   1      450.03      469.69      7.98 o 
   5   4   1      110.79      118.05      3.45 o 
   6   4   1        5.54        3.57      2.43 o 
   7   4   1      138.43      140.15      5.80 o 
   8   4   1       10.48        8.34      2.18 o 
   9   4   1       18.48       18.62      2.61 o 
  10   4   1        1.26        1.48      1.97 o 
  11   4   1        2.97        0.98      2.08 o 
  12   4   1        5.49        5.30      5.13 o 
 -12   5   1        1.18       -2.09      5.15 o 
 -11   5   1        0.28       -2.03      2.70 o 
 -10   5   1        2.01       -0.92      3.70 o 
  -9   5   1        0.08        1.37      2.72 o 
  -8   5   1        2.17        3.54      3.63 o 
  -7   5   1        0.92        0.42      2.16 o 
  -6   5   1      193.20      181.38      6.67 o 
  -5   5   1       75.59       78.55     12.15 o 
  -4   5   1      114.77      116.57      4.90 o 
  -3   5   1      101.32      108.70      5.05 o 
  -2   5   1       97.51       86.04      3.12 o 
  -1   5   1      167.78      163.94      4.10 o 
   0   5   1        1.96        4.10      1.36 o 
   1   5   1       30.43       30.29      2.30 o 
   2   5   1      125.13      126.57      4.66 o 
   3   5   1       10.99       10.11      1.74 o 
   4   5   1       41.20       39.15      3.45 o 
   5   5   1       26.29       20.30      3.45 o 
   6   5   1       37.81       30.81      3.54 o 
   7   5   1        3.87        2.34      2.28 o 
   8   5   1        1.35        2.79      2.58 o 
   9   5   1        0.01       -0.73      2.33 o 
  10   5   1        3.67        8.50      3.36 o 
  11   5   1        5.02        7.81      3.47 o 
  12   5   1        7.20        4.58      5.75 o 
 -11   6   1        4.58        9.92      6.22 o 
 -10   6   1       13.59       17.67      4.30 o 
  -9   6   1        3.40        0.19      2.93 o 
  -8   6   1        4.68        6.56      4.05 o 
  -7   6   1       64.79       57.51      6.42 o 
  -6   6   1        3.83        3.38      4.04 o 
  -5   6   1       45.15       54.77      4.33 o 
  -4   6   1       14.38       17.48      3.40 o 
  -3   6   1       71.62       65.68      3.98 o 
  -2   6   1       41.54       39.26      3.22 o 
  -1   6   1        0.42       -2.08      1.39 o 
   0   6   1       72.06       71.85      2.80 o 
   1   6   1       22.34       22.15      2.35 o 
   2   6   1       29.51       27.58      2.41 o 
   3   6   1      199.14      202.60      5.17 o 
   4   6   1      166.17      147.68      6.52 o 
   5   6   1       48.13       53.36      6.22 o 
   6   6   1      100.67      101.17      6.18 o 
   7   6   1       22.20       19.53      3.55 o 
   8   6   1       15.57       11.37      3.29 o 
   9   6   1        1.36        1.76      2.73 o 
  10   6   1        0.06        0.36      2.82 o 
  11   6   1        1.10       -2.74      3.04 o 
  -9   7   1        1.32        1.03      3.10 o 
  -8   7   1        0.95        5.79      3.33 o 
  -7   7   1        3.26       10.98      3.50 o 
  -6   7   1        8.84        4.84      2.99 o 
  -5   7   1        0.71       -3.01      2.57 o 
  -4   7   1       23.52       18.64      3.34 o 
  -3   7   1       23.07       31.06      3.70 o 
  -2   7   1        4.13        1.31      1.73 o 
  -1   7   1       20.72       21.27      2.15 o 
   0   7   1        0.08        1.05      1.40 o 
   1   7   1      219.45      233.86      5.88 o 
   2   7   1       39.34       44.29      3.11 o 
   3   7   1      204.36      182.29      6.89 o 
   4   7   1       14.70       23.32      3.65 o 
   5   7   1        0.63       -1.50      6.66 o 
   6   7   1        9.27       10.62      3.31 o 
   7   7   1        0.00       -3.14      2.50 o 
   8   7   1       11.37       16.74      3.92 o 
   9   7   1        0.07       -1.56      6.61 o 
  -8   8   1        1.88       -1.59      4.99 o 
  -7   8   1        2.83        5.60      3.65 o 
  -6   8   1       43.16       41.58      5.01 o 
  -5   8   1        8.54        3.50      2.97 o 
  -4   8   1       23.67       32.22      4.38 o 
  -3   8   1       54.05       56.91      5.41 o 
  -2   8   1       15.20        9.53      3.23 o 
  -1   8   1      114.44       96.78      3.86 o 
   0   8   1        7.83        6.57      2.83 o 
   1   8   1       28.95       22.05      2.34 o 
   2   8   1        0.11       -1.30      2.25 o 
   3   8   1        0.52        1.96      4.97 o 
   4   8   1       10.84        9.99      3.44 o 
   5   8   1        0.00       -0.58      2.82 o 
   6   8   1        1.93       -0.48      3.15 o 
   7   8   1       14.88       20.39      4.32 o 
   8   8   1        1.28        5.46      5.02 o 
  -6   9   1        2.04       10.23      6.05 o 
  -5   9   1        3.01        6.16      3.56 o 
  -4   9   1        0.49       -2.80      2.97 o 
  -3   9   1        7.97       16.35      4.72 o 
  -2   9   1        0.03       -0.85      2.01 o 
  -1   9   1        0.38       -1.31      1.79 o 
   0   9   1        8.19       13.23      2.32 o 
   1   9   1        0.78       -1.25      3.61 o 
   2   9   1        7.93        5.95      2.33 o 
   3   9   1        6.61        3.16      3.20 o 
   4   9   1        0.43        4.59      3.14 o 
   5   9   1        0.54        0.53      3.46 o 
   6   9   1        1.46       -0.37      4.93 o 
 -13   0   2        0.01        0.81      4.02 o 
 -12   0   2       23.84       32.75      6.08 o 
 -11   0   2        1.04       -4.12      2.74 o 
 -10   0   2       63.65       68.14      6.77 o 
  -9   0   2       79.73       67.65      6.11 o 
  -8   0   2       49.64       50.48      3.21 o 
  -7   0   2      355.22      415.04      5.91 o 
  -6   0   2      170.48      157.49      6.06 o 
  -5   0   2      104.07      100.17      5.08 o 
  -4   0   2      169.72      157.96      2.77 o 
  -3   0   2     6337.51     6424.28     44.94 o 
  -2   0   2    16786.68    15906.64    137.98 o 
  -1   0   2      344.76      258.32      4.43 o 
   0   0   2     6539.01     6258.81     76.97 o 
   2   0   2     6987.33     6528.92     56.35 o 
   3   0   2       16.19       16.08      1.40 o 
   4   0   2     1230.38     1272.23     13.94 o 
   5   0   2       36.26       24.84      1.87 o 
   6   0   2        2.03        1.92      0.79 o 
   7   0   2      857.34      858.21     12.10 o 
   8   0   2      430.73      448.07     17.06 o 
   9   0   2       29.57       28.15      2.69 o 
  10   0   2       40.61       42.01      5.86 o 
  11   0   2        3.33        2.25      3.56 o 
  12   0   2        1.52       -1.62      3.37 o 
  13   0   2        0.09        0.56      4.02 o 
 -13   1   2        0.07       -0.69      2.68 o 
 -12   1   2       38.98       38.80      4.56 o 
 -11   1   2       65.10       57.53      4.86 o 
 -10   1   2      111.33      100.67      7.30 o 
  -9   1   2       97.85       97.02      6.61 o 
  -8   1   2       19.61       23.03      2.79 o 
  -7   1   2      100.68      100.38      2.65 o 
  -6   1   2       58.51       72.04      1.73 o 
  -5   1   2       39.88       40.08      1.23 o 
  -4   1   2       61.12       59.83      1.23 o 
  -3   1   2     4896.01     4695.36     29.13 o 
  -2   1   2    13653.00    12963.22     79.63 o 
  -1   1   2        8.00        3.40      1.42 o 
   0   1   2     9658.07     9030.61    112.52 o 
   1   1   2      128.86      115.95      3.90 o 
   2   1   2      132.76      147.51      2.16 o 
   3   1   2      437.97      398.16      4.15 o 
   4   1   2      352.30      356.31      4.16 o 
   5   1   2      451.61      499.59      5.49 o 
   6   1   2      273.53      300.16      4.34 o 
   7   1   2      183.75      192.21      3.24 o 
   8   1   2        6.18        7.77      1.35 o 
   9   1   2        8.65       11.42      3.18 o 
  10   1   2        0.12       -1.24      1.92 o 
  11   1   2       15.90       19.24      3.50 o 
  12   1   2        0.01       -0.10      2.36 o 
  13   1   2        4.00        2.03      4.19 o 
 -13   2   2        7.83        6.03      3.29 o 
 -12   2   2        0.94       -1.36      2.46 o 
 -11   2   2        3.70        6.33      5.61 o 
 -10   2   2       42.53       53.41      4.46 o 
  -9   2   2       62.69       61.62      2.75 o 
  -8   2   2       10.06       10.83      1.93 o 
  -7   2   2       82.85       87.96      2.78 o 
  -6   2   2        0.18        0.46      0.93 o 
  -5   2   2       11.98       18.45      1.33 o 
  -4   2   2      252.67      265.26      3.91 o 
  -3   2   2      212.94      224.15      3.19 o 
  -2   2   2       14.48       10.08      1.28 o 
  -1   2   2     1184.94     1102.23     14.65 o 
   0   2   2      612.28      543.58      6.89 o 
   1   2   2      411.85      394.58      4.64 o 
   2   2   2     2575.44     2476.43     23.23 o 
   3   2   2       26.70       24.29      1.84 o 
   4   2   2      460.22      467.20      5.39 o 
   5   2   2        2.55        6.90      1.00 o 
   6   2   2        5.88        5.27      1.05 o 
   7   2   2        0.01       -0.83      0.95 o 
   8   2   2       61.00       52.68      2.99 o 
   9   2   2      190.83      180.39      5.20 o 
  10   2   2      412.42      418.73      8.30 o 
  11   2   2        3.35        2.19      2.49 o 
  12   2   2        0.06        1.41      2.66 o 
  13   2   2        4.62        4.76      3.20 o 
 -13   3   2        0.04        1.07      2.72 o 
 -12   3   2       14.43       17.81      3.67 o 
 -11   3   2        0.15        0.14      3.31 o 
 -10   3   2       11.97       13.79      3.18 o 
  -9   3   2       13.96        8.99      1.96 o 
  -8   3   2       36.71       29.98      2.56 o 
  -7   3   2       94.02       96.84      3.70 o 
  -6   3   2       86.07       95.95      3.44 o 
  -5   3   2       31.38       38.52      2.85 o 
  -4   3   2        1.36        1.78      0.81 o 
  -3   3   2       19.89       37.95      2.13 o 
  -2   3   2        9.88       13.42      1.17 o 
  -1   3   2       59.12       48.35      1.89 o 
   0   3   2      401.41      410.17      6.44 o 
   1   3   2     2141.92     2071.61     16.98 o 
   2   3   2      251.93      237.59      4.03 o 
   3   3   2      244.08      245.04      8.29 o 
   4   3   2     1359.71     1378.84     14.63 o 
   5   3   2      101.37      112.88      2.78 o 
   6   3   2       17.14       22.69      2.39 o 
   7   3   2       21.71       22.18      2.28 o 
   8   3   2      126.35      118.06      4.24 o 
   9   3   2        2.88        7.94      1.90 o 
  10   3   2       40.39       45.35      3.42 o 
  11   3   2        0.13        0.16      1.94 o 
  12   3   2        0.11       -2.01      2.14 o 
  13   3   2        0.61        2.28      3.96 o 
 -12   4   2        0.13       -2.84      2.41 o 
 -11   4   2        1.33        4.06      2.62 o 
 -10   4   2       32.70       35.88      3.28 o 
  -9   4   2        5.17        3.04      1.91 o 
  -8   4   2      191.97      186.01      9.72 o 
  -7   4   2        5.12        6.03      3.07 o 
  -6   4   2        1.58        3.65      2.20 o 
  -5   4   2       21.63       23.32      2.78 o 
  -4   4   2       11.57       11.57      1.42 o 
  -3   4   2       36.98       39.24      2.00 o 
  -2   4   2       10.78        8.31      1.33 o 
  -1   4   2      204.98      195.53      7.78 o 
   0   4   2      249.64      257.81      4.57 o 
   1   4   2     1181.07     1231.02     12.13 o 
   2   4   2      225.05      238.85      4.56 o 
   3   4   2       12.71       14.15      1.61 o 
   4   4   2        0.22       -0.12      1.15 o 
   5   4   2        3.23        3.49      1.41 o 
   6   4   2       12.42       12.52      2.56 o 
   7   4   2      135.01      139.31      9.86 o 
   8   4   2        0.02       -1.36      1.58 o 
   9   4   2       22.39       23.70      2.85 o 
  10   4   2        2.49        2.18      1.93 o 
  11   4   2       16.17       14.72      3.28 o 
  12   4   2        5.03        3.57      3.10 o 
 -12   5   2        0.52        5.89      5.77 o 
 -11   5   2        0.09        2.04      4.12 o 
 -10   5   2       12.99        8.18      3.17 o 
  -9   5   2        0.03       -0.25      2.50 o 
  -8   5   2       32.60       28.74      3.76 o 
  -7   5   2        5.13        5.19      5.38 o 
  -6   5   2        8.11        6.71      3.20 o 
  -5   5   2       21.83       21.91      3.10 o 
  -4   5   2       19.48       17.96      2.73 o 
  -3   5   2       36.29       29.78      3.62 o 
  -2   5   2      230.74      239.77      6.46 o 
  -1   5   2        0.84        0.38      1.59 o 
   0   5   2       99.00      105.71      3.99 o 
   1   5   2       68.15       67.09      3.99 o 
   2   5   2       21.36       27.41      2.25 o 
   3   5   2      220.72      235.88      5.15 o 
   4   5   2       57.66       62.90      2.98 o 
   5   5   2      105.52      105.31     11.87 o 
   6   5   2      241.19      222.59      9.93 o 
   7   5   2        0.33       -0.60      2.10 o 
   8   5   2        0.03        3.13      2.52 o 
   9   5   2       11.99       16.16      5.79 o 
  10   5   2        0.32       -0.67      2.52 o 
  11   5   2        8.64        3.83      5.50 o 
 -11   6   2        0.10        2.27      5.38 o 
 -10   6   2        8.94       12.07      3.68 o 
  -9   6   2        2.21        0.91      2.81 o 
  -8   6   2       17.63       15.99      9.65 o 
  -7   6   2        0.01       -0.04      4.15 o 
  -6   6   2       32.94       40.83      4.15 o 
  -5   6   2        2.67        0.69      2.39 o 
  -4   6   2       27.86       29.55      3.42 o 
  -3   6   2       23.37       24.20      3.12 o 
  -2   6   2       17.72       19.89      2.89 o 
  -1   6   2       56.57       55.18      2.97 o 
   0   6   2      171.96      165.38      4.00 o 
   1   6   2       28.02       26.87      4.92 o 
   2   6   2        2.07        0.97      1.50 o 
   3   6   2       78.10       80.44      3.62 o 
   4   6   2       93.09       79.88      4.73 o 
   5   6   2        3.39        4.53      2.47 o 
   6   6   2       35.42       32.60      3.88 o 
   7   6   2        5.44        5.32      2.98 o 
   8   6   2        8.82        7.35      3.26 o 
   9   6   2        1.36        1.58      2.95 o 
  10   6   2        0.47        3.06      3.25 o 
  -9   7   2        0.69       -0.71      3.20 o 
  -8   7   2        0.03        0.22      4.82 o 
  -7   7   2       21.86       21.40      4.12 o 
  -6   7   2       19.68       23.16      3.90 o 
  -5   7   2       75.71       78.41      7.91 o 
  -4   7   2        3.22        6.31      2.81 o 
  -3   7   2        2.83        3.20      2.38 o 
  -2   7   2       84.94       80.25      5.24 o 
  -1   7   2       48.62       49.57      2.76 o 
   0   7   2        0.34        1.55      1.47 o 
   1   7   2      144.79      149.65      7.60 o 
   2   7   2        1.04        0.55      1.95 o 
   3   7   2       45.02       47.65      4.19 o 
   4   7   2      154.47      161.35      6.74 o 
   5   7   2       54.01       40.06      4.39 o 
   6   7   2        0.05        0.81      2.66 o 
   7   7   2        0.00        4.80      2.96 o 
   8   7   2       17.62       16.17      3.89 o 
   9   7   2        5.40        4.17      3.25 o 
  -8   8   2        7.50       12.10      5.77 o 
  -7   8   2        0.92       -1.63      3.13 o 
  -6   8   2       35.45       34.85      4.91 o 
  -5   8   2      110.94      108.44      6.61 o 
  -4   8   2        9.42        1.49      8.62 o 
  -3   8   2       40.34       47.92      4.68 o 
  -2   8   2        1.58        3.10      1.98 o 
  -1   8   2        0.39       -1.10      1.69 o 
   0   8   2       41.39       41.74      2.86 o 
   1   8   2        0.18        0.00      1.49 o 
   2   8   2        0.49       -1.98      2.25 o 
   3   8   2       15.81       19.14      3.79 o 
   4   8   2        8.98        7.12      6.44 o 
   5   8   2       23.63       26.13      4.27 o 
   6   8   2        2.39       -2.77      2.94 o 
   7   8   2        6.55        7.18      3.99 o 
   8   8   2        0.05       -0.69      5.24 o 
  -6   9   2        4.29        2.74      5.05 o 
  -5   9   2        2.45        4.36      3.45 o 
  -4   9   2        1.40       -1.11      3.80 o 
  -3   9   2        1.22        0.53      2.14 o 
  -2   9   2        0.11        1.20      1.96 o 
  -1   9   2        0.05       -1.04      1.87 o 
   0   9   2        4.82        3.77      2.18 o 
   1   9   2        0.53        0.81      1.89 o 
   2   9   2        1.33       -0.81      2.00 o 
   3   9   2        0.00        0.20      2.83 o 
   4   9   2        1.29       -0.98      2.97 o 
   5   9   2        2.40        0.66      3.46 o 
 -13   1   3        9.67       10.51      3.39 o 
 -12   1   3       86.61       95.15      6.10 o 
 -11   1   3       26.09       17.86      3.42 o 
 -10   1   3        1.45        2.98      2.38 o 
  -9   1   3      273.52      261.68      6.06 o 
  -8   1   3        9.37        6.94      1.40 o 
  -7   1   3        9.54        9.84      1.22 o 
  -6   1   3       83.10       82.16      2.13 o 
  -5   1   3      157.04      150.70      2.86 o 
  -4   1   3      656.88      636.92      6.06 o 
  -3   1   3     3004.65     3026.44     19.66 o 
  -2   1   3    33593.05    30595.73    281.75 o 
  -1   1   3     2733.67     2718.44     25.73 o 
   0   1   3    12280.49    11827.00    183.25 o 
   1   1   3      289.71      280.40      4.57 o 
   2   1   3       23.97       31.10      1.35 o 
   3   1   3      937.12      991.01      8.00 o 
   4   1   3     1012.98     1005.82      8.53 o 
   5   1   3      363.15      359.49      4.62 o 
   6   1   3       27.67       29.36      1.63 o 
   7   1   3       51.24       53.88      2.21 o 
   8   1   3      158.61      153.50      4.50 o 
   9   1   3       85.01       89.99      6.90 o 
  10   1   3      237.78      244.37     10.25 o 
  11   1   3        8.79        5.41      2.64 o 
  12   1   3        6.45        7.75      3.09 o 
  13   1   3        3.62        7.66      3.21 o 
 -13   2   3        3.64        5.56      5.29 o 
 -12   2   3        1.42        2.05      2.67 o 
 -11   2   3        0.00        0.00      2.30 o 
 -10   2   3       26.66       24.47      3.48 o 
  -9   2   3       34.28       32.67      2.27 o 
  -8   2   3       15.73        9.37      1.88 o 
  -7   2   3       23.96       25.95      2.20 o 
  -6   2   3        4.56        2.45      1.17 o 
  -5   2   3      528.45      528.56      6.80 o 
  -4   2   3     1731.45     1720.91     12.97 o 
  -3   2   3       29.03       26.66      1.26 o 
  -2   2   3       32.84       30.05      1.53 o 
  -1   2   3       54.49       42.20      1.86 o 
   0   2   3     1686.03     1718.95     16.43 o 
   1   2   3     1321.33     1329.38     11.30 o 
   2   2   3      178.37      182.61      3.25 o 
   3   2   3     1344.03     1327.44     10.35 o 
   4   2   3      479.93      477.82      5.39 o 
   5   2   3      762.89      746.65      9.75 o 
   6   2   3       71.72       77.48      2.20 o 
   7   2   3      349.55      370.07      5.40 o 
   8   2   3      179.09      166.88      4.79 o 
   9   2   3      164.19      162.30      5.02 o 
  10   2   3        0.09       -1.29      1.63 o 
  11   2   3        2.87        8.53      3.40 o 
  12   2   3       15.66       16.12      5.93 o 
  13   2   3        0.00       -0.76      4.57 o 
 -13   3   3       13.73       15.92      5.40 o 
 -12   3   3       27.61       31.19      4.29 o 
 -11   3   3       30.75       25.39      3.75 o 
 -10   3   3       14.04       12.48      2.31 o 
  -9   3   3        5.97        5.30      2.26 o 
  -8   3   3        3.49        4.42      1.70 o 
  -7   3   3      135.74      146.70      3.63 o 
  -6   3   3      150.93      148.95      3.45 o 
  -5   3   3        0.36        0.05      1.70 o 
  -4   3   3        2.76        4.20      1.44 o 
  -3   3   3      665.12      671.23      8.75 o 
  -2   3   3     1149.57     1173.04     10.83 o 
  -1   3   3      963.80     1014.43      9.81 o 
   0   3   3        8.92       11.52      1.12 o 
   1   3   3      524.53      523.39      6.30 o 
   2   3   3     2577.25     2617.95     21.10 o 
   3   3   3       17.62       22.00      2.08 o 
   4   3   3      343.54      368.40      5.65 o 
   5   3   3      228.94      233.00      4.01 o 
   6   3   3      141.87      134.03      3.21 o 
   7   3   3      253.72      250.23      9.55 o 
   8   3   3       14.77       13.33      2.16 o 
   9   3   3        4.87        6.61      2.16 o 
  10   3   3       34.17       26.44      5.27 o 
  11   3   3       25.68       34.35      4.43 o 
  12   3   3        6.70        2.19      4.94 o 
  13   3   3        2.81        2.94      2.96 o 
 -12   4   3        1.12        1.09      2.77 o 
 -11   4   3       17.52       30.57      4.20 o 
 -10   4   3        0.64       -0.99      1.77 o 
  -9   4   3        0.82        1.84      1.85 o 
  -8   4   3      241.60      247.22      6.20 o 
  -7   4   3      147.00      153.68      6.04 o 
  -6   4   3        1.60        0.08      2.82 o 
  -5   4   3      118.78      120.56      4.96 o 
  -4   4   3      139.21      136.69      4.93 o 
  -3   4   3        9.16       10.70      1.40 o 
  -2   4   3       33.31       46.47      2.20 o 
  -1   4   3     1862.68     1794.72     16.12 o 
   0   4   3      446.79      437.92      8.90 o 
   1   4   3      647.22      677.25      8.18 o 
   2   4   3       24.43       35.31      2.06 o 
   3   4   3      137.62      146.64      6.01 o 
   4   4   3      162.44      155.53      4.03 o 
   5   4   3       92.41       91.14      3.37 o 
   6   4   3       33.96       33.02      3.21 o 
   7   4   3        6.96       10.82      2.50 o 
   8   4   3       70.09       71.49      4.59 o 
   9   4   3        0.09        1.07      1.83 o 
  10   4   3      151.11      164.80      5.83 o 
  11   4   3        1.62       -1.25      1.86 o 
  12   4   3       21.44       22.05      3.33 o 
 -12   5   3        0.39       -1.40      4.49 o 
 -11   5   3       12.72       11.85      3.63 o 
 -10   5   3       19.69       13.60      3.42 o 
  -9   5   3       10.81        9.81      3.14 o 
  -8   5   3      136.54      150.31      6.68 o 
  -7   5   3       15.24       23.83      3.43 o 
  -6   5   3      326.28      327.76      8.89 o 
  -5   5   3        3.67        9.59      2.64 o 
  -4   5   3      140.66      139.33      5.49 o 
  -3   5   3        6.18        5.74      1.51 o 
  -2   5   3      117.79      133.45      7.18 o 
  -1   5   3      219.65      201.56      4.61 o 
   0   5   3        8.37        5.40      3.18 o 
   1   5   3      113.65      113.29      3.60 o 
   2   5   3        4.12        6.32      1.57 o 
   3   5   3       27.44       25.99      2.69 o 
   4   5   3       16.71       15.62      1.98 o 
   5   5   3       29.34       27.07      3.22 o 
   6   5   3      250.01      245.33     13.75 o 
   7   5   3       25.89       31.73      3.78 o 
   8   5   3        4.14        6.04      3.84 o 
   9   5   3        2.18        1.82      3.74 o 
  10   5   3        2.90       -0.44      2.75 o 
  11   5   3        3.85       -0.39      2.91 o 
 -11   6   3        0.36        0.69      3.03 o 
 -10   6   3        2.39        1.25      3.11 o 
  -9   6   3        5.71        0.53      2.77 o 
  -8   6   3        0.05        3.23      2.89 o 
  -7   6   3       31.13       39.53      4.40 o 
  -6   6   3       45.99       42.28      4.16 o 
  -5   6   3       12.64       12.70      3.04 o 
  -4   6   3      108.81      111.30      5.52 o 
  -3   6   3        6.56        2.88      2.12 o 
  -2   6   3       14.21       16.05      2.08 o 
  -1   6   3       19.24       20.69      1.91 o 
   0   6   3      493.43      466.46      6.77 o 
   1   6   3      307.61      289.76      6.92 o 
   2   6   3        4.53        4.18      1.74 o 
   3   6   3       15.01       15.00      2.16 o 
   4   6   3      155.42      134.42      4.56 o 
   5   6   3       89.46       90.23      5.23 o 
   6   6   3       20.30       18.46      3.24 o 
   7   6   3        7.46        3.98      4.54 o 
   8   6   3       14.33       21.27      3.84 o 
   9   6   3        0.01        2.27      2.96 o 
  10   6   3        6.99        6.04      3.45 o 
  -9   7   3        5.14        8.92      3.61 o 
  -8   7   3        4.39       -1.99      3.02 o 
  -7   7   3       22.48       24.15      4.25 o 
  -6   7   3        9.62       12.07      3.39 o 
  -5   7   3       68.14       72.82      5.26 o 
  -4   7   3        7.87        9.64      2.95 o 
  -3   7   3       56.36       58.05      4.60 o 
  -2   7   3       86.57       88.90      5.20 o 
  -1   7   3      191.32      191.64      4.72 o 
   0   7   3       46.43       46.92      2.71 o 
   1   7   3      123.11      111.80      4.32 o 
   2   7   3       75.52       62.56      4.07 o 
   3   7   3       22.82       21.74      2.63 o 
   4   7   3      258.06      269.53     14.53 o 
   5   7   3        0.29        4.81      6.36 o 
   6   7   3       23.94       17.36      3.71 o 
   7   7   3        9.00        9.26      3.42 o 
   8   7   3        0.44       -3.93      2.62 o 
   9   7   3        8.85        9.49      6.27 o 
  -8   8   3        0.15        9.01      5.80 o 
  -7   8   3        3.67        4.26      3.47 o 
  -6   8   3       32.35       42.54      5.50 o 
  -5   8   3       24.14       28.65      4.47 o 
  -4   8   3        2.43        1.38      2.90 o 
  -3   8   3       71.52       79.86      5.55 o 
  -2   8   3        0.08       -0.64      1.78 o 
  -1   8   3       11.15       10.52      2.32 o 
   0   8   3       41.81       40.30      2.84 o 
   1   8   3       19.14       22.67      2.44 o 
   2   8   3        7.59        5.63      2.29 o 
   3   8   3        3.94        2.96      2.61 o 
   4   8   3        0.56       -2.78      2.22 o 
   5   8   3        0.03       -2.07      2.64 o 
   6   8   3        8.80        6.63      3.54 o 
   7   8   3        3.35        2.05      3.45 o 
   8   8   3        7.13       13.57      6.24 o 
  -5   9   3       14.97       13.65      4.05 o 
  -4   9   3        2.74        1.57      3.38 o 
  -3   9   3       32.37       36.40      4.65 o 
  -2   9   3        6.77        8.31      2.41 o 
  -1   9   3       12.26        5.16      3.77 o 
   0   9   3        4.53        0.97      2.07 o 
   1   9   3        1.72       -0.92      1.97 o 
   2   9   3        0.09        0.31      2.08 o 
   3   9   3        0.51       -0.93      3.17 o 
   4   9   3        2.77        2.28      3.39 o 
   5   9   3        0.00       -3.17      3.33 o 
 -13   0   4        0.33       -0.53      3.87 o 
 -12   0   4        8.48       10.45      4.37 o 
 -11   0   4       58.04       58.73      6.83 o 
 -10   0   4        2.05       -2.74      2.40 o 
  -9   0   4       44.78       45.99      3.60 o 
  -8   0   4        0.04       -0.38      1.69 o 
  -7   0   4      108.92      120.52      4.54 o 
  -6   0   4      819.46      878.64      9.23 o 
  -5   0   4     2545.91     2480.03     23.86 o 
  -4   0   4     1779.37     1626.77     14.15 o 
  -3   0   4     1126.56      938.84      8.92 o 
  -2   0   4      600.28      466.19      6.09 o 
  -1   0   4     4282.90     4232.88     36.94 o 
   0   0   4       50.87       37.24      1.90 o 
   1   0   4     3888.59     3514.12     44.38 o 
   2   0   4      165.93      210.25      3.86 o 
   3   0   4       61.76       50.31      2.20 o 
   4   0   4     2606.65     2543.67     24.93 o 
   5   0   4      179.51      214.42      5.02 o 
   6   0   4     1894.42     1891.44     21.53 o 
   7   0   4      127.97      126.35      4.51 o 
   8   0   4       35.72       35.82      2.89 o 
   9   0   4       80.65       73.41      4.65 o 
  10   0   4       44.73       46.87      5.96 o 
  11   0   4       93.66       99.24      8.51 o 
  12   0   4        2.78        1.15      3.84 o 
  13   0   4        1.63        6.86      4.43 o 
 -13   1   4        3.34        2.98      6.50 o 
 -12   1   4        5.50        3.19      2.76 o 
 -11   1   4        0.48        6.08      2.62 o 
 -10   1   4       44.76       45.57      5.10 o 
  -9   1   4        1.13        6.13      1.91 o 
  -8   1   4       10.12       11.12      1.65 o 
  -7   1   4      105.70      116.60      3.83 o 
  -6   1   4      361.06      381.91      4.55 o 
  -5   1   4       71.46       79.78      2.69 o 
  -4   1   4     2514.45     2521.35     13.94 o 
  -3   1   4        4.35       -0.40      0.52 o 
  -2   1   4     5813.12     5873.68     35.67 o 
  -1   1   4       49.65       53.21      1.67 o 
   0   1   4     1158.61     1154.39      8.44 o 
   1   1   4      180.50      186.59      8.59 o 
   2   1   4       80.71       83.59      1.80 o 
   3   1   4       40.06       45.61      1.85 o 
   4   1   4        0.51        1.90      0.79 o 
   5   1   4      514.34      573.61      6.31 o 
   6   1   4        6.31        5.90      1.16 o 
   7   1   4      101.21      104.51      2.95 o 
   8   1   4       51.96       52.25      2.36 o 
   9   1   4        2.45        2.14      1.97 o 
  10   1   4        8.94        6.80      2.79 o 
  11   1   4        7.20        9.20      3.00 o 
  12   1   4        2.98        1.49      2.53 o 
  13   1   4        1.52        1.59      3.10 o 
 -13   2   4        0.00       -0.67      2.62 o 
 -12   2   4       46.65       52.66      5.01 o 
 -11   2   4       13.71        9.63      3.56 o 
 -10   2   4        8.40        5.85      2.25 o 
  -9   2   4        3.62        2.41      1.63 o 
  -8   2   4        0.08        1.22      1.11 o 
  -7   2   4       15.95       16.91      1.69 o 
  -6   2   4      879.95      900.04     14.89 o 
  -5   2   4      227.81      245.86      3.97 o 
  -4   2   4       40.61       45.98      1.77 o 
  -3   2   4      517.99      502.17      4.27 o 
  -2   2   4     1642.31     1752.43     12.38 o 
  -1   2   4     1049.48      990.97     11.21 o 
   0   2   4       66.01       61.94      1.81 o 
   1   2   4     2142.94     2137.29     20.50 o 
   2   2   4        1.43        2.01      0.86 o 
   3   2   4       86.10       93.93      3.07 o 
   4   2   4       48.44       47.60      1.83 o 
   5   2   4       42.50       38.45      1.92 o 
   6   2   4      125.17      125.38      3.18 o 
   7   2   4        3.60        2.05      1.66 o 
   8   2   4        0.05        1.72      1.47 o 
   9   2   4      152.53      154.64      4.96 o 
  10   2   4       38.55       36.91      3.09 o 
  11   2   4       18.26       15.61      3.52 o 
  12   2   4        0.12        2.05      3.12 o 
  13   2   4        0.65       -0.47      3.43 o 
 -13   3   4        0.01       -1.71      2.64 o 
 -12   3   4        0.17       -1.06      2.05 o 
 -11   3   4        1.74       -0.26      2.21 o 
 -10   3   4       11.87        6.70      2.05 o 
  -9   3   4      176.56      170.64      5.15 o 
  -8   3   4        0.02       -1.42      1.43 o 
  -7   3   4       47.72       47.06      2.37 o 
  -6   3   4       93.58       97.82      2.99 o 
  -5   3   4        5.15        6.34      1.22 o 
  -4   3   4        7.51        5.68      1.73 o 
  -3   3   4       60.19       85.48      2.32 o 
  -2   3   4      309.98      287.53      4.32 o 
  -1   3   4      247.09      195.84      4.00 o 
   0   3   4      272.74      258.55      4.12 o 
   1   3   4       53.40       56.48      1.78 o 
   2   3   4      617.03      716.60      7.03 o 
   3   3   4      215.42      242.86      4.02 o 
   4   3   4        4.16       -0.61      1.30 o 
   5   3   4        0.02       -1.36      0.91 o 
   6   3   4        3.57        1.29      1.14 o 
   7   3   4      179.68      157.04      4.64 o 
   8   3   4      457.21      449.62      8.93 o 
   9   3   4        1.86       -0.02      1.64 o 
  10   3   4       11.34       10.35      2.22 o 
  11   3   4       54.17       49.00      4.93 o 
  12   3   4        2.62        3.93      2.91 o 
 -12   4   4        0.04        0.27      2.65 o 
 -11   4   4        0.12        0.57      3.76 o 
 -10   4   4       15.85        7.34      2.20 o 
  -9   4   4        1.56       -0.06      1.78 o 
  -8   4   4       43.65       42.00      4.34 o 
  -7   4   4        0.16       -2.84      1.89 o 
  -6   4   4       77.54       87.17      4.57 o 
  -5   4   4       71.21       79.08      4.13 o 
  -4   4   4       13.76       12.42      3.90 o 
  -3   4   4        1.20        1.85      1.18 o 
  -2   4   4       98.64      105.62      4.34 o 
  -1   4   4        2.71        2.77      1.07 o 
   0   4   4       85.02       89.66      2.83 o 
   1   4   4       41.00       44.67      2.17 o 
   2   4   4      341.66      333.80      5.60 o 
   3   4   4      181.01      189.80      4.66 o 
   4   4   4        1.96        1.68      1.36 o 
   5   4   4        1.83        2.11      1.40 o 
   6   4   4        1.50        1.02      1.47 o 
   7   4   4       22.51       21.67      4.43 o 
   8   4   4       16.32       13.29      2.87 o 
   9   4   4       71.79       69.47      4.64 o 
  10   4   4       22.16       26.43      3.13 o 
  11   4   4       36.12       35.47      3.58 o 
  12   4   4        2.05        3.02      2.44 o 
 -11   5   4        1.33        0.73      2.90 o 
 -10   5   4        1.16        1.72      2.92 o 
  -9   5   4       14.88       13.11      3.73 o 
  -8   5   4       40.58       36.69      4.13 o 
  -7   5   4        0.19        4.18      2.55 o 
  -6   5   4       30.76       39.50      3.87 o 
  -5   5   4       13.04       12.43      4.74 o 
  -4   5   4      134.85      136.65      5.44 o 
  -3   5   4        2.29        2.46      1.46 o 
  -2   5   4        3.58        3.03      1.44 o 
  -1   5   4      230.46      226.50      4.91 o 
   0   5   4      310.46      305.29      5.67 o 
   1   5   4      557.51      592.22      8.29 o 
   2   5   4       78.32       77.29      4.07 o 
   3   5   4       79.64       80.07      3.33 o 
   4   5   4        0.08        1.22      1.52 o 
   5   5   4      130.75      133.32      4.37 o 
   6   5   4       43.26       46.61      6.03 o 
   7   5   4       16.33       10.22      2.97 o 
   8   5   4       33.29       36.03      4.17 o 
   9   5   4       16.02       18.86      3.68 o 
  10   5   4        6.38        6.31      3.24 o 
  11   5   4        3.17        8.43      3.45 o 
 -11   6   4        0.35        3.52      3.32 o 
 -10   6   4       23.31       14.87      3.89 o 
  -9   6   4        0.62       -2.71      2.78 o 
  -8   6   4        2.12        2.01      3.01 o 
  -7   6   4       29.82       35.88      4.31 o 
  -6   6   4        0.07        2.11      2.41 o 
  -5   6   4       24.07       29.25      3.68 o 
  -4   6   4       34.76       39.78      3.76 o 
  -3   6   4       56.90       52.71      5.43 o 
  -2   6   4       21.91       32.14      2.53 o 
  -1   6   4      109.33      115.08      3.49 o 
   0   6   4       21.56       27.31      2.08 o 
   1   6   4      366.45      362.85      6.82 o 
   2   6   4       51.96       47.57      4.43 o 
   3   6   4       22.01       14.86      2.20 o 
   4   6   4      161.47      165.54      5.17 o 
   5   6   4       49.62       52.60      6.69 o 
   6   6   4       24.15       19.47      3.59 o 
   7   6   4        8.19        6.63      3.10 o 
   8   6   4       24.14       22.79      3.95 o 
   9   6   4        3.84        6.01      3.30 o 
  10   6   4        1.83        1.44      3.06 o 
  -9   7   4        9.95       14.74      4.05 o 
  -8   7   4       11.11        9.45      3.69 o 
  -7   7   4       36.32       35.06      4.69 o 
  -6   7   4        1.74        5.11      3.06 o 
  -5   7   4       35.75       39.10      4.44 o 
  -4   7   4       22.81       34.69      7.84 o 
  -3   7   4       24.72       19.84      9.00 o 
  -2   7   4       86.43       87.86      5.17 o 
  -1   7   4       26.57       27.02      2.33 o 
   0   7   4       11.17        9.67      1.83 o 
   1   7   4       24.85       29.95      2.79 o 
   2   7   4        5.91        0.11      1.81 o 
   3   7   4        1.40       -1.49      1.77 o 
   4   7   4        2.17       -2.57      2.15 o 
   5   7   4        2.24        4.14      2.86 o 
   6   7   4        1.91        5.30      3.02 o 
   7   7   4        2.94        4.89      6.67 o 
   8   7   4       27.68       36.54      4.88 o 
   9   7   4        0.03       -0.22      4.96 o 
  -8   8   4        0.04       -4.43      4.55 o 
  -7   8   4        0.15       -4.81      3.93 o 
  -6   8   4        0.13        0.36      3.06 o 
  -5   8   4       15.43       11.48      3.95 o 
  -4   8   4        5.69        6.08      3.23 o 
  -3   8   4        0.04        0.95      2.60 o 
  -2   8   4        1.28        2.50      1.90 o 
  -1   8   4        0.18       -0.42      1.72 o 
   0   8   4        0.71        0.13      1.63 o 
   1   8   4       14.86       12.23      2.16 o 
   2   8   4        5.40        3.48      2.17 o 
   3   8   4       17.74       16.71      3.55 o 
   4   8   4       11.54        6.75      3.15 o 
   5   8   4        1.74        8.86      3.29 o 
   6   8   4        6.30       13.33      3.88 o 
   7   8   4        5.05        6.11      3.91 o 
  -5   9   4       12.45       13.54      5.68 o 
  -4   9   4        1.03        0.92      3.34 o 
  -3   9   4        3.60        3.42      2.36 o 
  -2   9   4        0.38       -1.58      1.93 o 
  -1   9   4        0.09        2.16      2.21 o 
   0   9   4        0.23        2.43      2.20 o 
   1   9   4        0.06       -2.47      1.65 o 
   2   9   4        7.48        8.37      2.58 o 
   3   9   4        3.24        2.96      3.71 o 
   4   9   4        9.93       12.06      3.92 o 
   5   9   4        2.62       -1.19      4.65 o 
 -13   1   5        0.80        3.02      2.91 o 
 -12   1   5        0.68        0.65      2.43 o 
 -11   1   5        1.35        5.48      2.65 o 
 -10   1   5       77.60       85.11      3.95 o 
  -9   1   5       11.57        9.38      2.20 o 
  -8   1   5       36.80       31.39      2.14 o 
  -7   1   5       11.92       13.46      1.40 o 
  -6   1   5       68.31       68.77      2.12 o 
  -5   1   5       51.16       52.07      1.37 o 
  -4   1   5       38.43       45.72      2.03 o 
  -3   1   5       74.46       82.93      1.53 o 
  -2   1   5     3108.32     3082.91     17.89 o 
  -1   1   5      141.64      153.19      2.46 o 
   0   1   5     1425.41     1334.73     11.24 o 
   1   1   5      231.30      236.47      2.99 o 
   2   1   5      433.03      480.87      4.79 o 
   3   1   5      467.64      458.07      4.98 o 
   4   1   5      388.55      385.60      4.79 o 
   5   1   5      225.88      272.32      4.23 o 
   6   1   5      367.77      342.19      7.01 o 
   7   1   5      154.82      156.10      3.89 o 
   8   1   5      322.75      311.82      5.35 o 
   9   1   5       27.15       35.48      2.25 o 
  10   1   5        8.41       13.58      2.57 o 
  11   1   5        0.07        0.70      2.35 o 
  12   1   5        2.74        2.35      2.71 o 
  13   1   5        0.95       -0.15      5.91 o 
 -13   2   5        2.43        6.51      3.06 o 
 -12   2   5        1.31        2.51      2.64 o 
 -11   2   5       43.68       42.04      4.33 o 
 -10   2   5        6.72        8.59      2.23 o 
  -9   2   5        1.21        1.97      1.65 o 
  -8   2   5       71.97       67.90      2.77 o 
  -7   2   5       72.46       86.12      2.55 o 
  -6   2   5        0.90        4.17      1.27 o 
  -5   2   5      535.63      501.40      5.96 o 
  -4   2   5     1564.10     1545.52     12.22 o 
  -3   2   5      249.39      248.40      5.47 o 
  -2   2   5       99.47       77.54      2.71 o 
  -1   2   5       13.15       14.95      1.01 o 
   0   2   5      300.83      284.04      3.88 o 
   1   2   5      900.56      862.19      8.45 o 
   2   2   5     2849.40     3154.44     24.39 o 
   3   2   5      429.00      464.49      6.17 o 
   4   2   5       21.62       23.64      2.01 o 
   5   2   5      708.00      745.33      8.12 o 
   6   2   5      100.26       98.02      2.87 o 
   7   2   5       35.72       34.43      2.04 o 
   8   2   5      266.53      259.69      5.28 o 
   9   2   5        2.81        4.11      1.50 o 
  10   2   5        3.40        6.28      1.95 o 
  11   2   5        0.05        1.05      1.73 o 
  12   2   5        2.00       -1.00      2.73 o 
  13   2   5        2.19        2.15      2.85 o 
 -13   3   5        1.78        4.16      3.07 o 
 -12   3   5        0.27        1.74      3.37 o 
 -11   3   5        8.96        9.90      2.28 o 
 -10   3   5       16.79       19.12      2.54 o 
  -9   3   5        8.02        8.61      1.73 o 
  -8   3   5        7.09        8.57      1.75 o 
  -7   3   5       47.53       52.85      2.50 o 
  -6   3   5       66.12       63.68      2.52 o 
  -5   3   5        2.71        4.21      1.49 o 
  -4   3   5        4.00        5.44      0.84 o 
  -3   3   5      992.26     1009.70      9.84 o 
  -2   3   5      193.52      201.85      3.72 o 
  -1   3   5      620.79      666.52      7.54 o 
   0   3   5     2256.85     2253.98     18.39 o 
   1   3   5      117.49      109.04      2.81 o 
   2   3   5       39.79       46.15      2.64 o 
   3   3   5        5.09        8.18      1.30 o 
   4   3   5      181.07      184.24      4.84 o 
   5   3   5        2.20        2.08      1.28 o 
   6   3   5        0.04       -0.70      0.90 o 
   7   3   5       22.02       19.30      2.28 o 
   8   3   5      472.33      430.43      8.18 o 
   9   3   5        2.12        2.66      1.81 o 
  10   3   5       28.34       23.42      3.05 o 
  11   3   5       19.30       13.94      4.62 o 
  12   3   5        0.72       -2.18      2.48 o 
 -12   4   5        2.68        1.78      2.66 o 
 -11   4   5        1.53        1.50      1.89 o 
 -10   4   5       29.92       34.48      3.26 o 
  -9   4   5        3.19        8.38      2.22 o 
  -8   4   5      153.93      164.26      6.52 o 
  -7   4   5       38.86       33.64      4.10 o 
  -6   4   5       58.52       57.42      4.02 o 
  -5   4   5       98.46       97.14      4.70 o 
  -4   4   5        1.72        0.69      2.39 o 
  -3   4   5      251.49      257.31      5.96 o 
  -2   4   5       78.98       74.36      4.36 o 
  -1   4   5       41.73       41.70      2.77 o 
   0   4   5       23.03       38.85      2.02 o 
   1   4   5       91.04       75.01      3.14 o 
   2   4   5        5.33        6.36      1.44 o 
   3   4   5       41.66       39.26      2.38 o 
   4   4   5       23.81       22.79      2.13 o 
   5   4   5      152.95      153.27      4.33 o 
   6   4   5       33.02       34.40      2.55 o 
   7   4   5       89.92       89.84      5.03 o 
   8   4   5       19.01       22.61      3.70 o 
   9   4   5       15.12       16.79      2.61 o 
  10   4   5       22.72       21.66      3.07 o 
  11   4   5       26.23       14.40      5.18 o 
  12   4   5        6.75       11.44      2.97 o 
 -11   5   5        0.39        0.12      4.40 o 
 -10   5   5        3.90        0.78      2.80 o 
  -9   5   5        1.24       -1.28      2.46 o 
  -8   5   5        2.30        1.37      2.84 o 
  -7   5   5        0.01        1.85      3.52 o 
  -6   5   5        3.71        6.06      2.65 o 
  -5   5   5        0.81       -0.72      2.01 o 
  -4   5   5        8.65       11.60      2.53 o 
  -3   5   5       15.78       11.84      2.51 o 
  -2   5   5      691.47      687.56     10.70 o 
  -1   5   5      311.60      314.40      5.05 o 
   0   5   5        0.75        1.08      1.34 o 
   1   5   5      113.15      119.66      3.75 o 
   2   5   5        0.26        2.94      1.48 o 
   3   5   5       10.84        9.81      1.84 o 
   4   5   5       52.34       59.34      3.14 o 
   5   5   5       26.67       22.93      3.71 o 
   6   5   5       61.78       73.21      4.71 o 
   7   5   5        1.45       -3.30      2.20 o 
   8   5   5        5.68        3.98      2.74 o 
   9   5   5        0.12       -1.47      2.49 o 
  10   5   5        1.50        3.11      2.76 o 
  11   5   5        0.81       -0.86      3.42 o 
 -10   6   5        0.82        2.40      3.25 o 
  -9   6   5        5.49        6.82      3.21 o 
  -8   6   5        2.26        7.93      4.63 o 
  -7   6   5        6.54       11.49      3.51 o 
  -6   6   5        7.23        9.58      2.97 o 
  -5   6   5      115.14      103.75     13.68 o 
  -4   6   5       51.35       54.80      4.29 o 
  -3   6   5       49.16       48.91      4.03 o 
  -2   6   5        1.32        1.78      2.82 o 
  -1   6   5      169.23      162.29      4.01 o 
   0   6   5        0.15        2.35      1.30 o 
   1   6   5      308.74      290.90      6.21 o 
   2   6   5       97.66       96.59      3.92 o 
   3   6   5      282.71      286.07      6.39 o 
   4   6   5       31.26       34.15      4.23 o 
   5   6   5        8.84        5.23      2.68 o 
   6   6   5        2.61       -1.75      2.41 o 
   7   6   5       28.28       27.60      4.02 o 
   8   6   5       12.58       10.07      3.24 o 
   9   6   5       13.07        9.30      3.53 o 
  10   6   5        3.99        1.43      3.21 o 
  -9   7   5       18.96       16.26      6.97 o 
  -8   7   5        0.21       -1.34      3.15 o 
  -7   7   5        0.16       -1.95      2.99 o 
  -6   7   5       39.91       41.67      4.83 o 
  -5   7   5        1.47       -2.74      2.87 o 
  -4   7   5       11.23        7.69      3.77 o 
  -3   7   5       23.00       19.41      5.26 o 
  -2   7   5       29.05       28.42      3.82 o 
  -1   7   5       24.77       25.51      2.66 o 
   0   7   5        0.42       -0.37      1.38 o 
   1   7   5       43.25       47.47      3.21 o 
   2   7   5       52.71       57.61      3.46 o 
   3   7   5       60.18       66.73      3.73 o 
   4   7   5       78.29       83.30      5.33 o 
   5   7   5        2.39        7.25      2.84 o 
   6   7   5        0.01       -3.12      3.54 o 
   7   7   5       49.68       56.26      6.91 o 
   8   7   5        0.01       -1.39      2.79 o 
   9   7   5        0.38       -3.34      4.80 o 
  -7   8   5       19.79       14.72      4.54 o 
  -6   8   5        3.26        3.43      3.33 o 
  -5   8   5        0.79       -0.16      3.02 o 
  -4   8   5        4.64        7.64      3.27 o 
  -3   8   5        0.01       -1.45      1.70 o 
  -2   8   5        0.75        1.58      1.99 o 
  -1   8   5       14.78       13.80      2.52 o 
   0   8   5        0.58        0.63      1.55 o 
   1   8   5        0.00       -0.66      1.57 o 
   2   8   5        4.39        5.19      2.19 o 
   3   8   5       30.37       30.69      5.82 o 
   4   8   5       12.88       20.70      6.95 o 
   5   8   5        0.23        1.34      3.00 o 
   6   8   5        9.31       17.48      4.30 o 
   7   8   5        5.11        9.73      5.61 o 
  -5   9   5       27.32       29.57      7.24 o 
  -4   9   5        2.74        4.09      2.53 o 
  -3   9   5       20.53       19.57      3.62 o 
  -2   9   5        9.65        8.62      2.65 o 
  -1   9   5        0.45       -2.32      1.92 o 
   0   9   5        1.28        0.34      2.12 o 
   1   9   5        6.62        8.68      2.66 o 
   2   9   5        6.26        9.29      2.66 o 
   3   9   5        7.41        2.72      3.22 o 
   4   9   5        0.39        0.61      3.27 o 
 -13   0   6        0.04        5.43      4.40 o 
 -12   0   6        8.81        6.67      4.02 o 
 -11   0   6       26.94       20.74      4.96 o 
 -10   0   6        4.75        9.13      3.12 o 
  -9   0   6      175.44      178.00      6.75 o 
  -8   0   6      257.23      249.96     10.28 o 
  -7   0   6        0.02       -1.26      1.67 o 
  -6   0   6      331.86      336.58      5.35 o 
  -5   0   6      347.08      331.65      4.99 o 
  -4   0   6     1990.37     1885.49     25.82 o 
  -3   0   6      151.45      163.37      3.00 o 
  -2   0   6      142.82      107.05      3.12 o 
  -1   0   6       11.07       11.65      1.73 o 
   0   0   6        2.09        3.45      1.10 o 
   1   0   6     1252.13     1296.37     13.82 o 
   2   0   6      505.16      531.19      5.70 o 
   3   0   6      335.02      400.73      7.38 o 
   4   0   6      429.83      516.22      8.13 o 
   5   0   6       29.59       27.52      2.21 o 
   6   0   6      264.32      261.08      6.34 o 
   7   0   6      181.95      187.57      5.67 o 
   8   0   6      685.42      644.86     11.48 o 
   9   0   6      277.54      269.62      7.49 o 
  10   0   6       86.39       92.58      4.89 o 
  11   0   6       22.77       21.92      5.18 o 
  12   0   6        2.65       -4.49      3.34 o 
  13   0   6        1.01        3.87      4.30 o 
 -13   1   6        0.13        1.52      3.24 o 
 -12   1   6        0.01       -0.75      2.40 o 
 -11   1   6        1.97        6.62      2.70 o 
 -10   1   6       10.14        7.63      2.11 o 
  -9   1   6       21.54       22.27      2.46 o 
  -8   1   6      176.80      174.04      4.20 o 
  -7   1   6       49.77       54.12      2.10 o 
  -6   1   6      242.75      228.05      3.65 o 
  -5   1   6      919.27      898.00      6.57 o 
  -4   1   6       37.16       41.70      1.26 o 
  -3   1   6        5.66        5.08      0.71 o 
  -2   1   6      396.73      391.69      6.79 o 
  -1   1   6      164.57      208.66      2.58 o 
   0   1   6      525.94      497.27      5.06 o 
   1   1   6      838.95      845.75      7.19 o 
   2   1   6      564.17      586.41      4.85 o 
   3   1   6     1070.25     1142.95      9.43 o 
   4   1   6      229.29      240.23      3.79 o 
   5   1   6      382.85      382.34      5.19 o 
   6   1   6        0.27        0.64      1.01 o 
   7   1   6      410.13      393.75      5.89 o 
   8   1   6       47.12       50.86      2.47 o 
   9   1   6       99.26       91.08      3.31 o 
  10   1   6        1.34        2.45      1.83 o 
  11   1   6        0.92        0.50      2.45 o 
  12   1   6        0.38       -0.38      2.59 o 
  13   1   6        2.52        1.63      2.94 o 
 -13   2   6        0.69       -2.19      2.56 o 
 -12   2   6       34.85       29.21      4.17 o 
 -11   2   6       60.88       58.63      3.85 o 
 -10   2   6       28.25       26.88      4.59 o 
  -9   2   6      245.80      268.91      5.44 o 
  -8   2   6       19.92       19.53      1.75 o 
  -7   2   6       60.11       57.40      2.22 o 
  -6   2   6      256.07      250.59      3.96 o 
  -5   2   6      987.56      938.68      8.09 o 
  -4   2   6     4924.87     4862.95     27.80 o 
  -3   2   6       60.77       54.54      1.71 o 
  -2   2   6     2005.50     1991.46     14.28 o 
  -1   2   6      480.51      458.20      5.56 o 
   0   2   6      322.82      342.34      6.82 o 
   1   2   6      986.50     1022.08     18.37 o 
   2   2   6      117.18      128.83      2.41 o 
   3   2   6       47.06       61.48      2.99 o 
   4   2   6       79.76       85.78      2.46 o 
   5   2   6      349.62      358.15      5.17 o 
   6   2   6        9.31        7.71      1.33 o 
   7   2   6        1.48        2.44      1.20 o 
   8   2   6        8.19        8.73      1.56 o 
   9   2   6       44.83       50.07      3.23 o 
  10   2   6       36.83       30.57      2.84 o 
  11   2   6        4.09        3.42      1.95 o 
  12   2   6        0.03        1.18      2.76 o 
 -12   3   6        0.01       -0.15      2.45 o 
 -11   3   6        0.02       -2.53      1.69 o 
 -10   3   6      108.14      109.01      4.56 o 
  -9   3   6       57.78       60.48      2.97 o 
  -8   3   6       18.96       19.78      2.03 o 
  -7   3   6       39.69       43.73      2.41 o 
  -6   3   6       47.55       47.20      3.88 o 
  -5   3   6       31.56       42.94      3.49 o 
  -4   3   6      591.54      562.22      7.86 o 
  -3   3   6      876.78      836.64      7.82 o 
  -2   3   6      131.22      133.07      3.88 o 
  -1   3   6     1412.68     1475.93     13.54 o 
   0   3   6       59.42       49.40      2.42 o 
   1   3   6      810.72      868.62     16.40 o 
   2   3   6       17.75       23.50      2.10 o 
   3   3   6      628.92      635.05      8.06 o 
   4   3   6       23.47       27.87      2.02 o 
   5   3   6      309.19      325.07      5.99 o 
   6   3   6       98.50      103.20      3.22 o 
   7   3   6       60.43       70.05      4.20 o 
   8   3   6       36.11       46.57      3.11 o 
   9   3   6       55.61       52.50      3.46 o 
  10   3   6       48.76       54.13      5.83 o 
  11   3   6        5.84        4.38      2.13 o 
  12   3   6        1.70        1.25      2.69 o 
 -12   4   6        0.43        0.91      3.57 o 
 -11   4   6        3.52        6.83      2.38 o 
 -10   4   6       22.12       19.34      2.82 o 
  -9   4   6       18.06       13.89      3.35 o 
  -8   4   6        9.63       17.59      3.15 o 
  -7   4   6       45.99       40.39      3.82 o 
  -6   4   6       43.59       52.41      3.95 o 
  -5   4   6        9.04       10.30      2.43 o 
  -4   4   6        6.14        5.28      3.71 o 
  -3   4   6        2.03        4.08      1.66 o 
  -2   4   6        1.42        4.26      1.24 o 
  -1   4   6      182.34      186.62      3.51 o 
   0   4   6       13.60       16.82      1.62 o 
   1   4   6      354.90      357.27      5.89 o 
   2   4   6      269.33      273.16      5.25 o 
   3   4   6       10.98       16.84      2.73 o 
   4   4   6      253.84      255.22      5.43 o 
   5   4   6      131.73      136.06      4.98 o 
   6   4   6      189.76      187.51      5.07 o 
   7   4   6       23.75       16.76      5.02 o 
   8   4   6       42.35       36.63      3.92 o 
   9   4   6       28.83       26.95      4.93 o 
  10   4   6        0.00       -0.99      1.95 o 
  11   4   6       10.83        7.18      2.37 o 
 -11   5   6        0.10       -0.41      2.81 o 
 -10   5   6        0.51        2.08      3.00 o 
  -9   5   6       18.74       24.46      3.96 o 
  -8   5   6       33.63       34.21      4.12 o 
  -7   5   6       25.48       29.80      3.89 o 
  -6   5   6       21.97       18.17      3.23 o 
  -5   5   6       10.59       10.54      2.85 o 
  -4   5   6        1.51        5.22      2.35 o 
  -3   5   6       80.83       72.33      7.05 o 
  -2   5   6      828.98      783.05      9.96 o 
  -1   5   6       36.59       48.62      2.25 o 
   0   5   6       41.83       39.76      2.43 o 
   1   5   6       29.64       32.77      2.41 o 
   2   5   6       91.37      100.73      3.70 o 
   3   5   6      149.52      136.12      4.44 o 
   4   5   6       92.91       87.57      5.92 o 
   5   5   6      109.92      116.71      4.28 o 
   6   5   6       38.95       38.52      7.36 o 
   7   5   6       15.68       19.87      3.45 o 
   8   5   6        0.17        1.94      2.60 o 
   9   5   6        1.72        2.36      2.79 o 
  10   5   6       26.14       35.08      4.65 o 
  11   5   6        2.21        0.12      3.07 o 
 -10   6   6        7.45        4.34      3.41 o 
  -9   6   6        0.42        0.68      3.73 o 
  -8   6   6       27.40       24.68      4.07 o 
  -7   6   6        0.06       -0.69      2.77 o 
  -6   6   6        9.91       18.91      3.47 o 
  -5   6   6       54.76       50.48      4.99 o 
  -4   6   6        0.54        0.76      2.25 o 
  -3   6   6      341.52      314.85     13.50 o 
  -2   6   6      159.62      152.66      6.47 o 
  -1   6   6      177.29      183.56      4.34 o 
   0   6   6      111.31      109.20      3.59 o 
   1   6   6      100.95      102.66      3.96 o 
   2   6   6      138.24      145.47      6.70 o 
   3   6   6       42.86       45.12      3.11 o 
   4   6   6      328.63      332.90      9.93 o 
   5   6   6        0.01        0.62      2.42 o 
   6   6   6       73.74       75.79     11.20 o 
   7   6   6        2.00        1.23      2.77 o 
   8   6   6       33.46       31.59      4.49 o 
   9   6   6        3.12        0.20      2.97 o 
  10   6   6        0.47       -6.39      4.43 o 
  -9   7   6        0.78       -4.59      3.06 o 
  -8   7   6        8.36       10.51      3.79 o 
  -7   7   6        0.22        2.08      3.09 o 
  -6   7   6        4.10        1.88      3.02 o 
  -5   7   6        1.66       -2.21      2.70 o 
  -4   7   6       21.52       23.45      6.24 o 
  -3   7   6        0.12       -0.76      3.13 o 
  -2   7   6       64.60       67.59      3.75 o 
  -1   7   6       12.87       15.83      3.56 o 
   0   7   6        7.69        8.15      1.80 o 
   1   7   6        0.83        1.68      1.82 o 
   2   7   6       89.88       79.27      4.64 o 
   3   7   6        2.87        0.50      1.81 o 
   4   7   6       52.48       52.54      5.43 o 
   5   7   6       11.68        6.16      3.87 o 
   6   7   6        7.50       10.38      4.34 o 
   7   7   6        7.08        3.38      3.34 o 
   8   7   6        2.37       -1.85      3.09 o 
  -7   8   6       19.23       26.10      4.99 o 
  -6   8   6        5.44        4.60      3.59 o 
  -5   8   6        0.35        0.88      2.86 o 
  -4   8   6        0.01       -2.13      4.19 o 
  -3   8   6        0.88       -0.60      1.73 o 
  -2   8   6        0.08       -0.86      1.78 o 
  -1   8   6        4.53        1.33      1.82 o 
   0   8   6       16.05        9.22      2.30 o 
   1   8   6       15.18        9.65      2.72 o 
   2   8   6       28.33       33.27      3.37 o 
   3   8   6        1.77       -1.74      3.51 o 
   4   8   6        0.00       -1.97      2.59 o 
   5   8   6        2.11        1.76      3.24 o 
   6   8   6        1.57       -4.61      3.08 o 
   7   8   6        0.08        5.02      5.15 o 
  -4   9   6        0.09        0.81      3.22 o 
  -3   9   6        2.05        1.82      5.33 o 
  -2   9   6       10.67       14.34      2.99 o 
  -1   9   6       22.75       19.17      3.03 o 
   0   9   6        1.84        2.56      2.27 o 
   1   9   6        1.19        1.63      2.29 o 
   2   9   6       13.84       17.11      3.04 o 
   3   9   6        2.73        1.86      3.22 o 
   4   9   6        4.66        3.61      3.43 o 
 -13   1   7        0.19       -1.26      3.49 o 
 -12   1   7       10.51        3.50      3.29 o 
 -11   1   7        8.65       11.86      2.90 o 
 -10   1   7        0.20        0.39      1.77 o 
  -9   1   7       11.58       11.08      1.90 o 
  -8   1   7       19.69       21.00      2.06 o 
  -7   1   7       41.10       38.26      1.93 o 
  -6   1   7      396.98      394.00      4.95 o 
  -5   1   7      191.38      166.58      2.50 o 
  -4   1   7       71.47       67.99      1.61 o 
  -3   1   7        0.06        0.25      0.56 o 
  -2   1   7      592.58      638.40      5.44 o 
  -1   1   7     2072.20     1976.60     12.53 o 
   0   1   7      117.05      117.84      2.43 o 
   1   1   7        0.95        5.05      0.83 o 
   2   1   7      509.87      560.68      4.86 o 
   3   1   7      563.14      592.68      6.79 o 
   4   1   7     1003.54     1020.69     10.31 o 
   5   1   7       50.28       46.58      2.79 o 
   6   1   7       97.95      102.00      2.97 o 
   7   1   7      118.99      116.90      3.30 o 
   8   1   7       51.72       48.17      3.18 o 
   9   1   7       28.48       28.46      2.22 o 
  10   1   7        3.35        3.78      1.88 o 
  11   1   7       16.57       17.09      3.36 o 
  12   1   7       12.52        5.90      3.63 o 
 -13   2   7        0.02        2.08      2.82 o 
 -12   2   7        0.63        1.98      2.65 o 
 -11   2   7        1.30        0.53      1.96 o 
 -10   2   7       18.43       11.43      2.27 o 
  -9   2   7       24.58       22.23      2.21 o 
  -8   2   7        1.11        0.35      1.17 o 
  -7   2   7        2.08        2.61      1.28 o 
  -6   2   7      331.00      322.70      4.60 o 
  -5   2   7        6.46        7.68      1.14 o 
  -4   2   7      325.36      324.73      3.45 o 
  -3   2   7      156.05      166.72      3.66 o 
  -2   2   7      256.44      262.05      3.37 o 
  -1   2   7        1.38        5.23      0.80 o 
   0   2   7     1171.86     1323.54     10.78 o 
   1   2   7       20.41       19.23      1.17 o 
   2   2   7      154.37      171.92      2.89 o 
   3   2   7      298.98      342.31      4.26 o 
   4   2   7       73.24       75.26      2.42 o 
   5   2   7       28.21       34.63      1.90 o 
   6   2   7      147.69      144.72      3.56 o 
   7   2   7        2.58        0.97      1.15 o 
   8   2   7       38.50       38.54      2.48 o 
   9   2   7        4.34        4.12      1.83 o 
  10   2   7       26.22       26.48      2.94 o 
  11   2   7        0.72       -1.66      1.61 o 
  12   2   7        0.66        0.96      2.58 o 
 -12   3   7        0.98       -3.71      2.93 o 
 -11   3   7        0.91        3.92      2.08 o 
 -10   3   7       23.20       17.43      2.61 o 
  -9   3   7        3.15        1.50      1.76 o 
  -8   3   7      236.75      224.80      4.37 o 
  -7   3   7       71.90       75.74      2.67 o 
  -6   3   7        3.59        3.10      1.35 o 
  -5   3   7        2.48        1.60      1.51 o 
  -4   3   7      346.12      347.58      6.18 o 
  -3   3   7       71.20       83.02      2.31 o 
  -2   3   7       10.84       14.04      1.37 o 
  -1   3   7       37.80       31.13      1.41 o 
   0   3   7       48.82       54.12      2.11 o 
   1   3   7      117.02      135.29      3.31 o 
   2   3   7      557.26      576.89      7.52 o 
   3   3   7       24.02       28.73      1.99 o 
   4   3   7       50.67       54.50      4.11 o 
   5   3   7       81.98       82.52      3.34 o 
   6   3   7      123.56      121.37      3.47 o 
   7   3   7       20.66       18.29      1.87 o 
   8   3   7      612.17      613.07     10.11 o 
   9   3   7       26.26       26.76      3.59 o 
  10   3   7        0.08        0.43      1.71 o 
  11   3   7        7.19        5.49      2.31 o 
  12   3   7        0.05        2.59      2.13 o 
 -12   4   7        6.76        5.97      3.26 o 
 -11   4   7       15.19       13.96      2.66 o 
 -10   4   7        1.22       -1.18      2.30 o 
  -9   4   7        0.03        2.86      2.08 o 
  -8   4   7       28.45       29.49      5.83 o 
  -7   4   7       31.90       39.26      5.94 o 
  -6   4   7       27.97       25.14      3.22 o 
  -5   4   7       45.88       46.72      3.62 o 
  -4   4   7       85.77       89.56      4.48 o 
  -3   4   7       41.69       44.74      2.27 o 
  -2   4   7      263.96      274.87      5.13 o 
  -1   4   7       72.76       66.86      2.27 o 
   0   4   7       41.73       44.15      2.17 o 
   1   4   7      146.75      170.61      4.00 o 
   2   4   7        3.82        1.97      1.32 o 
   3   4   7        5.22        4.94      1.55 o 
   4   4   7        0.78       -0.30      1.45 o 
   5   4   7      433.15      427.91      7.06 o 
   6   4   7      245.87      230.01     11.20 o 
   7   4   7       21.07       23.92      3.34 o 
   8   4   7       21.45       25.60      3.55 o 
   9   4   7        0.09       -1.81      3.32 o 
  10   4   7        0.43        4.05      4.68 o 
  11   4   7        1.47        8.16      3.27 o 
 -11   5   7        0.02        0.28      2.69 o 
 -10   5   7        7.61        6.87      3.31 o 
  -9   5   7        8.24        5.13      3.05 o 
  -8   5   7        1.64        5.96      2.97 o 
  -7   5   7        3.06        2.42      2.60 o 
  -6   5   7        0.21        2.95      2.48 o 
  -5   5   7       34.36       33.82      3.70 o 
  -4   5   7       13.59       16.63      2.97 o 
  -3   5   7       33.27       31.01      3.34 o 
  -2   5   7       86.32       95.26      3.58 o 
  -1   5   7      316.32      297.51      4.98 o 
   0   5   7        6.41        7.98      2.09 o 
   1   5   7        1.26        1.08      1.40 o 
   2   5   7        9.25        7.42      1.84 o 
   3   5   7      295.65      282.91      6.09 o 
   4   5   7        1.65        0.09      1.71 o 
   5   5   7        4.50        3.23      1.86 o 
   6   5   7       91.48       78.77      4.97 o 
   7   5   7       12.52       10.32      3.14 o 
   8   5   7        0.52       -0.08      2.44 o 
   9   5   7        0.89        1.78      2.79 o 
  10   5   7        2.43        0.20      3.48 o 
 -10   6   7        0.05        1.66      3.24 o 
  -9   6   7        1.75       -0.26      2.94 o 
  -8   6   7        0.57        0.48      4.58 o 
  -7   6   7       15.86       11.70      3.37 o 
  -6   6   7        2.43        6.07      2.93 o 
  -5   6   7       78.25       76.18      6.41 o 
  -4   6   7      229.67      215.31      8.34 o 
  -3   6   7        0.16        0.05      2.28 o 
  -2   6   7       88.32       90.26      3.84 o 
  -1   6   7        1.43       -1.62      1.18 o 
   0   6   7        1.83        1.58      1.36 o 
   1   6   7        5.98        6.72      1.82 o 
   2   6   7      100.77       91.72      3.91 o 
   3   6   7       77.53       77.39      6.30 o 
   4   6   7       13.67        8.24      2.17 o 
   5   6   7        0.53        0.13      1.92 o 
   6   6   7        2.43        3.21      2.68 o 
   7   6   7        1.67        0.26      2.64 o 
   8   6   7        2.64        0.98      2.70 o 
   9   6   7        5.46        9.14      3.53 o 
  -9   7   7        0.60       -0.34      4.55 o 
  -8   7   7        0.14       -1.27      3.34 o 
  -7   7   7       41.94       46.62      5.23 o 
  -6   7   7        7.77        4.69      3.14 o 
  -5   7   7        0.04       -3.13      2.54 o 
  -4   7   7        1.81        4.16      3.18 o 
  -3   7   7       16.69       14.35      5.57 o 
  -2   7   7       13.01       14.04      3.43 o 
  -1   7   7        3.55        5.06      1.99 o 
   0   7   7        0.12        1.17      1.43 o 
   1   7   7       11.14        8.12      2.12 o 
   2   7   7       32.28       29.70      3.84 o 
   3   7   7        0.02        1.44      2.06 o 
   4   7   7        0.42       -0.50      2.09 o 
   5   7   7       14.18       10.40      3.33 o 
   6   7   7        4.91        5.53      3.03 o 
   7   7   7        1.61        6.37      3.45 o 
   8   7   7        6.75       12.63      5.43 o 
  -7   8   7       13.35       18.62      6.71 o 
  -6   8   7        8.61        6.07      3.87 o 
  -5   8   7       10.51       17.70      4.05 o 
  -4   8   7        0.39        0.69      2.60 o 
  -3   8   7       21.60       21.64      3.89 o 
  -2   8   7        1.98       -0.86      2.50 o 
  -1   8   7       22.63       18.29      3.67 o 
   0   8   7        0.28       -0.65      2.44 o 
   1   8   7        1.96        2.82      1.83 o 
   2   8   7        0.02        4.90      2.27 o 
   3   8   7        2.44        2.85      2.33 o 
   4   8   7        1.24        2.68      2.82 o 
   5   8   7       14.03       16.01      4.40 o 
   6   8   7       12.05       14.33      4.90 o 
  -4   9   7        5.14        6.71      5.30 o 
  -3   9   7        2.47       -2.10      3.07 o 
  -2   9   7        0.02        1.84      3.18 o 
  -1   9   7        9.93        8.26      3.58 o 
   0   9   7        0.34       -0.22      2.84 o 
   1   9   7        9.73       12.42      3.57 o 
   2   9   7        5.34       11.38      4.58 o 
   3   9   7        4.33       -0.75      5.02 o 
 -13   0   8        4.29        8.05      4.55 o 
 -12   0   8        2.31       -2.03      2.87 o 
 -11   0   8        0.60        1.62      3.21 o 
 -10   0   8       44.52       50.90      4.17 o 
  -9   0   8        5.72        4.97      2.82 o 
  -8   0   8      134.72      137.57      5.48 o 
  -7   0   8        3.32        6.74      2.16 o 
  -6   0   8       22.53       23.65      2.62 o 
  -5   0   8      117.98      133.25      5.28 o 
  -4   0   8        3.13        3.79      1.08 o 
  -3   0   8      497.91      512.38     11.01 o 
  -2   0   8     2369.98     2249.81     38.20 o 
  -1   0   8      376.46      328.86      6.15 o 
   0   0   8        2.56        0.80      1.06 o 
   1   0   8     1680.97     1744.29     18.62 o 
   2   0   8     1305.83     1375.73     14.11 o 
   3   0   8       26.81       28.99      1.55 o 
   4   0   8      457.12      430.93      7.65 o 
   5   0   8      838.32      823.20     11.99 o 
   6   0   8      288.88      270.52      6.72 o 
   7   0   8      123.22      139.60      8.14 o 
   8   0   8      241.70      262.67     13.68 o 
   9   0   8        4.15        3.00      1.98 o 
  10   0   8       27.03       20.05      3.13 o 
  11   0   8       20.64       25.85      5.52 o 
  12   0   8        3.23        8.67      4.49 o 
 -13   1   8        0.27        4.49      4.27 o 
 -12   1   8        8.84       12.48      4.79 o 
 -11   1   8        8.24        9.87      4.85 o 
 -10   1   8        0.25       -0.85      1.56 o 
  -9   1   8        2.20        3.11      1.66 o 
  -8   1   8      121.79      121.39      3.72 o 
  -7   1   8        2.50        0.98      1.31 o 
  -6   1   8       42.73       46.77      1.99 o 
  -5   1   8        0.39        0.84      0.95 o 
  -4   1   8       67.15       64.24      1.62 o 
  -3   1   8      394.45      394.31      5.52 o 
  -2   1   8        6.21        2.00      0.73 o 
  -1   1   8      564.77      560.42      5.07 o 
   0   1   8       87.89       88.58      2.30 o 
   1   1   8      177.52      198.77      3.30 o 
   2   1   8      142.89      151.05      4.55 o 
   3   1   8       34.68       35.49      1.76 o 
   4   1   8        8.08        9.56      1.19 o 
   5   1   8        5.35        4.46      1.98 o 
   6   1   8      137.40      127.91      3.34 o 
   7   1   8      424.04      413.71      7.39 o 
   8   1   8       16.89       16.25      1.86 o 
   9   1   8       93.48       91.66      3.35 o 
  10   1   8        1.18        2.79      1.75 o 
  11   1   8        0.04       -1.28      1.82 o 
  12   1   8        1.60        0.35      2.53 o 
 -13   2   8        1.13        5.05      4.87 o 
 -12   2   8       18.80       18.09      5.43 o 
 -11   2   8       27.12       29.80      3.22 o 
 -10   2   8        1.85        1.18      1.85 o 
  -9   2   8       27.61       31.65      2.44 o 
  -8   2   8      268.05      270.04      5.70 o 
  -7   2   8       22.41       22.65      1.77 o 
  -6   2   8       37.00       38.82      1.93 o 
  -5   2   8      388.11      418.32      5.07 o 
  -4   2   8      312.66      335.33      4.11 o 
  -3   2   8      205.05      223.01      3.28 o 
  -2   2   8        3.43        3.39      0.96 o 
  -1   2   8      342.62      387.20      4.33 o 
   0   2   8      247.65      265.62      4.05 o 
   1   2   8       56.93       54.13      1.76 o 
   2   2   8        1.28        1.33      0.82 o 
   3   2   8      403.27      421.57      5.05 o 
   4   2   8      134.83      125.02      3.09 o 
   5   2   8      123.13      127.61      3.30 o 
   6   2   8       69.08       66.61      2.63 o 
   7   2   8       76.32       83.57      3.04 o 
   8   2   8       43.26       47.38      2.57 o 
   9   2   8       32.17       39.30      3.15 o 
  10   2   8        0.47       -1.04      1.69 o 
  11   2   8        6.51        5.40      1.80 o 
  12   2   8        0.00       -1.30      2.67 o 
 -12   3   8        0.02        4.02      3.07 o 
 -11   3   8       13.22       15.74      3.56 o 
 -10   3   8       18.52       24.87      6.14 o 
  -9   3   8        4.01        2.57      1.61 o 
  -8   3   8        0.74        0.39      1.26 o 
  -7   3   8      122.19      113.61      3.13 o 
  -6   3   8      226.42      228.50      5.42 o 
  -5   3   8      151.85      148.81      4.39 o 
  -4   3   8      140.56      133.36      4.02 o 
  -3   3   8      107.61      113.57      2.77 o 
  -2   3   8      128.94      141.21      3.07 o 
  -1   3   8       36.15       33.02      1.51 o 
   0   3   8       24.87       24.11      1.59 o 
   1   3   8       73.17       66.06      3.39 o 
   2   3   8        7.73        9.60      1.23 o 
   3   3   8      491.10      507.39      7.15 o 
   4   3   8       26.13       26.10      2.11 o 
   5   3   8        7.97        5.49      1.63 o 
   6   3   8       11.27       11.05      1.95 o 
   7   3   8       56.74       55.43      2.76 o 
   8   3   8       25.58       28.09      2.80 o 
   9   3   8       23.59       19.23      2.45 o 
  10   3   8       20.66       27.11      4.98 o 
  11   3   8        0.02        0.00      2.62 o 
 -12   4   8        0.09       -0.96      2.96 o 
 -11   4   8        1.26       -1.12      3.07 o 
 -10   4   8        3.49        2.40      2.70 o 
  -9   4   8        2.08        1.05      2.07 o 
  -8   4   8       20.09       18.73      2.27 o 
  -7   4   8       18.07       20.47      2.65 o 
  -6   4   8        0.42        0.22      1.80 o 
  -5   4   8      160.73      161.91      6.00 o 
  -4   4   8      250.25      256.05     13.96 o 
  -3   4   8       48.52       48.50      4.12 o 
  -2   4   8       13.17       15.68      1.38 o 
  -1   4   8       18.62       20.77      1.49 o 
   0   4   8      204.11      209.45      4.39 o 
   1   4   8       75.48       79.37      3.03 o 
   2   4   8       23.03       17.54      1.91 o 
   3   4   8       34.51       34.94      2.45 o 
   4   4   8       88.44       90.90      3.58 o 
   5   4   8       34.56       35.47      2.65 o 
   6   4   8       67.23       64.43      5.24 o 
   7   4   8        1.69        4.21      1.54 o 
   8   4   8        0.00       -1.73      2.48 o 
   9   4   8       12.58       10.92      3.03 o 
  10   4   8        0.57       -1.40      3.91 o 
  11   4   8        2.56        2.80      2.74 o 
 -11   5   8        0.00        3.63      2.94 o 
 -10   5   8        0.05        0.40      2.87 o 
  -9   5   8       51.45       45.39      4.84 o 
  -8   5   8        7.92        8.48      3.21 o 
  -7   5   8        9.95        5.96      2.69 o 
  -6   5   8        0.11        0.11      2.38 o 
  -5   5   8      381.21      377.71     24.93 o 
  -4   5   8       67.56       79.73      4.79 o 
  -3   5   8      127.84      132.80      5.69 o 
  -2   5   8        0.07        2.01      1.54 o 
  -1   5   8      208.30      185.20      4.95 o 
   0   5   8      272.34      276.80      5.66 o 
   1   5   8        4.65        4.05      1.63 o 
   2   5   8       40.68       40.30      2.73 o 
   3   5   8        0.67       -1.23      1.93 o 
   4   5   8      112.94      110.10      4.63 o 
   5   5   8      142.84      133.12      4.70 o 
   6   5   8      202.13      205.75      5.89 o 
   7   5   8       14.64       12.93      3.19 o 
   8   5   8       24.28       33.71      4.28 o 
   9   5   8        0.13       -2.97      5.07 o 
  10   5   8        0.76       -1.08      2.60 o 
 -10   6   8        5.62        6.33      4.71 o 
  -9   6   8        2.59        0.04      6.05 o 
  -8   6   8        0.10       -0.11      3.18 o 
  -7   6   8        0.67        2.49      2.84 o 
  -6   6   8        2.65        1.56      2.78 o 
  -5   6   8        1.36       -0.80      2.52 o 
  -4   6   8        2.17       -1.09      2.35 o 
  -3   6   8       88.82       82.68      5.09 o 
  -2   6   8        2.27       -2.62      3.23 o 
  -1   6   8      164.86      161.19      4.89 o 
   0   6   8        9.84        9.34      2.07 o 
   1   6   8      152.29      153.54      4.69 o 
   2   6   8        0.07        0.39      2.19 o 
   3   6   8       33.55       42.86      3.14 o 
   4   6   8       45.08       46.63      3.38 o 
   5   6   8       35.72       48.41      3.53 o 
   6   6   8        0.54        0.69      3.38 o 
   7   6   8        2.39        3.17      2.73 o 
   8   6   8        2.63       -3.96      2.64 o 
   9   6   8        0.21       -0.85      2.81 o 
  -8   7   8        0.87        1.94      3.42 o 
  -7   7   8        1.33       -0.98      4.13 o 
  -6   7   8       24.33       25.69      4.57 o 
  -5   7   8        0.46        3.65      3.11 o 
  -4   7   8        4.89        3.13      4.65 o 
  -3   7   8        3.88        5.29      2.88 o 
  -2   7   8       31.55       34.86     12.09 o 
  -1   7   8        8.53        8.28      4.04 o 
   0   7   8        9.43       13.58      2.47 o 
   1   7   8       71.66       70.57      4.89 o 
   2   7   8      153.65      176.04      7.14 o 
   3   7   8       40.89       36.85      7.24 o 
   4   7   8       23.70       24.51      3.17 o 
   5   7   8        3.06        2.08      2.94 o 
   6   7   8        3.49        4.24      3.27 o 
   7   7   8        2.79        3.75      3.52 o 
   8   7   8        8.76       13.94      5.96 o 
  -6   8   8        0.34        2.89      3.43 o 
  -5   8   8        0.63       -3.72      3.20 o 
  -4   8   8        0.14       -0.02      2.97 o 
  -3   8   8        0.00        2.10      2.99 o 
  -2   8   8        5.83        5.68      2.89 o 
  -1   8   8       37.80       36.35      4.38 o 
   0   8   8       49.37       51.78      4.98 o 
   1   8   8       16.12       20.96      3.04 o 
   2   8   8       39.59       47.06      4.67 o 
   3   8   8        5.70        6.14      5.13 o 
   4   8   8        1.15        3.68      4.80 o 
   5   8   8        0.78        4.68      5.21 o 
  -3   9   8        0.10       -0.12      4.18 o 
  -2   9   8        6.57        3.76      3.48 o 
  -1   9   8        0.52       -0.68      3.74 o 
   0   9   8        0.13       -3.53      2.85 o 
   1   9   8       13.63       10.23      4.15 o 
   2   9   8        0.50       -2.58      2.71 o 
 -12   1   9       13.38       12.29      4.90 o 
 -11   1   9       31.18       36.84      7.41 o 
 -10   1   9        0.62       -0.49      1.98 o 
  -9   1   9       41.37       49.08      3.74 o 
  -8   1   9       51.99       48.87      2.71 o 
  -7   1   9      112.60      101.14      3.27 o 
  -6   1   9      265.18      270.02      5.13 o 
  -5   1   9       33.21       31.66      1.64 o 
  -4   1   9      252.17      264.23      5.88 o 
  -3   1   9        0.01       -0.73      0.77 o 
  -2   1   9      184.79      174.67      2.77 o 
  -1   1   9      245.50      266.39      3.36 o 
   0   1   9       39.49       59.73      2.14 o 
   1   1   9      889.59      891.43      8.37 o 
   2   1   9      378.94      407.46      4.32 o 
   3   1   9       42.19       40.34      1.48 o 
   4   1   9       55.30       59.89      2.25 o 
   5   1   9        5.33        3.68      1.16 o 
   6   1   9      180.95      157.85      4.19 o 
   7   1   9        6.34        6.57      1.46 o 
   8   1   9       34.33       37.16      2.38 o 
   9   1   9       74.82       78.26      3.29 o 
  10   1   9       25.68       34.17      3.11 o 
  11   1   9        2.08        4.45      2.05 o 
  12   1   9        0.08        3.90      2.93 o 
 -12   2   9        4.24        1.54      2.98 o 
 -11   2   9        2.70        3.07      3.57 o 
 -10   2   9       52.43       53.70      4.49 o 
  -9   2   9      105.94      105.90      4.47 o 
  -8   2   9      149.26      155.85      5.16 o 
  -7   2   9      109.40      117.60      3.89 o 
  -6   2   9      112.36      111.06      3.46 o 
  -5   2   9      165.66      173.03      3.96 o 
  -4   2   9      250.29      247.25      4.48 o 
  -3   2   9      703.37      739.80      7.38 o 
  -2   2   9      496.52      505.46      5.30 o 
  -1   2   9      443.60      480.44      6.00 o 
   0   2   9        2.28        3.80      1.06 o 
   1   2   9       63.52       57.67      2.36 o 
   2   2   9      142.94      148.90      3.29 o 
   3   2   9      490.03      490.45      7.42 o 
   4   2   9        0.78        0.74      1.24 o 
   5   2   9      393.63      395.69      5.84 o 
   6   2   9       35.55       45.84      3.44 o 
   7   2   9       27.72       26.37      2.17 o 
   8   2   9      124.65      132.33      3.92 o 
   9   2   9       15.70       13.51      1.90 o 
  10   2   9        1.37        2.98      1.89 o 
  11   2   9        6.65        5.36      2.26 o 
 -12   3   9       12.89       12.77      3.70 o 
 -11   3   9       18.70       14.25      3.55 o 
 -10   3   9       32.38       27.90      4.05 o 
  -9   3   9        0.51        0.55      1.96 o 
  -8   3   9       17.79       22.75      3.40 o 
  -7   3   9        1.14       -1.29      1.45 o 
  -6   3   9      583.64      564.59      7.81 o 
  -5   3   9        2.73        3.95      1.48 o 
  -4   3   9      329.24      323.65      6.59 o 
  -3   3   9       10.44        9.57      1.15 o 
  -2   3   9        0.81        0.46      0.88 o 
  -1   3   9        8.30        9.18      1.23 o 
   0   3   9      110.34      116.33      3.47 o 
   1   3   9        0.61        0.38      1.11 o 
   2   3   9       49.99       51.89      2.06 o 
   3   3   9      349.40      347.53     11.52 o 
   4   3   9        9.11        7.06      1.63 o 
   5   3   9      200.53      200.91      5.11 o 
   6   3   9      353.80      343.18      6.87 o 
   7   3   9        0.34       -1.89      1.45 o 
   8   3   9       31.55       28.02      3.80 o 
   9   3   9       12.47       16.81      3.84 o 
  10   3   9       19.14       22.68      2.50 o 
  11   3   9        5.00        6.05      2.25 o 
 -11   4   9       15.08       10.86      3.60 o 
 -10   4   9        0.00       -0.45      2.60 o 
  -9   4   9        0.03        0.05      1.68 o 
  -8   4   9       12.78       11.00      2.06 o 
  -7   4   9        0.00        0.40      1.57 o 
  -6   4   9       67.69       60.73      3.46 o 
  -5   4   9       74.20       75.59      3.68 o 
  -4   4   9      119.89      114.60      5.94 o 
  -3   4   9        0.56        0.70      1.79 o 
  -2   4   9       57.21       55.07      2.92 o 
  -1   4   9       88.85       97.59      3.51 o 
   0   4   9      140.64      139.40      5.00 o 
   1   4   9      873.63      835.55     13.16 o 
   2   4   9       13.36       17.23      2.53 o 
   3   4   9      162.60      162.82      4.55 o 
   4   4   9      141.10      132.14      5.52 o 
   5   4   9        3.31        2.81      1.69 o 
   6   4   9      203.80      199.41      5.56 o 
   7   4   9       39.54       36.03      3.27 o 
   8   4   9        4.68        4.06      2.56 o 
   9   4   9        4.38       -0.02      2.92 o 
  10   4   9        1.76       -0.08      2.71 o 
  11   4   9        0.00        8.89      5.11 o 
 -11   5   9        0.47       -3.64      2.70 o 
 -10   5   9        0.79        0.55      2.45 o 
  -9   5   9        4.16        2.21      2.23 o 
  -8   5   9        0.93       -0.24      2.79 o 
  -7   5   9       76.36       83.45      6.38 o 
  -6   5   9        6.75        4.18      6.95 o 
  -5   5   9      119.86      137.06      8.72 o 
  -4   5   9      123.73      132.17      5.90 o 
  -3   5   9        7.77        5.74      2.45 o 
  -2   5   9       73.88       76.83      4.53 o 
  -1   5   9       91.94       91.51      3.70 o 
   0   5   9      167.32      177.64      6.18 o 
   1   5   9        1.60        1.07      1.90 o 
   2   5   9      449.07      449.42     10.00 o 
   3   5   9      167.15      190.63      6.76 o 
   4   5   9       17.45       16.87      3.04 o 
   5   5   9        2.81        6.88      2.77 o 
   6   5   9        2.89        5.12      2.17 o 
   7   5   9        0.37        0.11      3.77 o 
   8   5   9        3.32        6.83      2.98 o 
   9   5   9        0.15        1.49      2.60 o 
  10   5   9        1.24        4.24      5.30 o 
  -9   6   9        0.87       -2.90      3.02 o 
  -8   6   9        0.00       -0.42      2.93 o 
  -7   6   9       10.75       13.79      3.66 o 
  -6   6   9       10.54       11.44      3.37 o 
  -5   6   9       25.47       31.64      4.05 o 
  -4   6   9        1.45        2.94      2.61 o 
  -3   6   9        2.70        1.77      2.37 o 
  -2   6   9        3.48       -0.27      2.20 o 
  -1   6   9        0.96        0.75      2.76 o 
   0   6   9        0.01       -0.18      1.53 o 
   1   6   9       11.87        8.79      2.58 o 
   2   6   9        2.94        4.90      2.90 o 
   3   6   9       23.46       24.99      3.51 o 
   4   6   9        0.58       -0.82      2.34 o 
   5   6   9        9.99        9.70      3.01 o 
   6   6   9        1.44       -1.78      3.27 o 
   7   6   9        0.00        2.90      3.90 o 
   8   6   9        0.57        0.94      3.68 o 
  -8   7   9        4.24        5.44      4.01 o 
  -7   7   9       13.06        5.46      4.62 o 
  -6   7   9        0.23        1.37      3.77 o 
  -5   7   9       10.98       16.80      6.28 o 
  -4   7   9        1.53       -3.36      2.58 o 
  -3   7   9        2.54       -0.25      2.61 o 
  -2   7   9        6.90        5.50      2.79 o 
  -1   7   9        0.29        1.59      2.42 o 
   0   7   9       40.79       40.73      5.21 o 
   1   7   9       17.00       20.36      5.07 o 
   2   7   9       17.04       23.65      3.77 o 
   3   7   9        7.62        2.01      2.78 o 
   4   7   9       14.48       17.26      3.67 o 
   5   7   9        1.06       -0.59      4.43 o 
   6   7   9       38.73       43.51      7.42 o 
   7   7   9        0.33        4.62      5.24 o 
  -6   8   9        0.53        1.96      5.02 o 
  -5   8   9        4.58        5.92      3.66 o 
  -4   8   9        7.67        4.00      3.48 o 
  -3   8   9        2.24        3.30      3.15 o 
  -2   8   9        0.11       -1.36      2.67 o 
  -1   8   9        3.34        1.95      2.79 o 
   0   8   9        0.01       -1.90      2.52 o 
   1   8   9        0.00       -1.52      2.29 o 
   2   8   9        8.30        8.63      3.41 o 
   3   8   9        0.81        3.75      3.26 o 
   4   8   9        4.71        0.37      4.52 o 
   5   8   9        4.12       -0.44      5.02 o 
  -2   9   9        2.64        9.89      5.18 o 
  -1   9   9        2.55        2.29      7.47 o 
   0   9   9        0.26       -2.96      3.82 o 
   1   9   9        0.11        2.45      3.01 o 
 -11   0  10        0.01        0.65      3.93 o 
 -10   0  10       14.82       13.85      4.62 o 
  -9   0  10       15.60       21.52      4.99 o 
  -8   0  10        1.28        5.08      3.40 o 
  -7   0  10        9.91       11.82      4.02 o 
  -6   0  10       32.54       32.40      4.83 o 
  -5   0  10       43.12       39.15      2.86 o 
  -4   0  10      258.60      257.17      6.14 o 
  -3   0  10     1571.19     1567.61     18.92 o 
  -2   0  10      332.21      337.11      7.83 o 
  -1   0  10       10.81        9.12      1.96 o 
   0   0  10       54.30       59.74      3.11 o 
   1   0  10      994.81      998.57     13.30 o 
   2   0  10       39.84       53.81      2.07 o 
   3   0  10       26.63       26.99      1.70 o 
   4   0  10      726.09      709.58     10.71 o 
   5   0  10      517.51      534.44      9.52 o 
   6   0  10      116.76      114.90      4.63 o 
   7   0  10      181.93      169.22      5.86 o 
   8   0  10        2.75        6.17      2.08 o 
   9   0  10        0.52        1.45      2.06 o 
  10   0  10        0.07        1.07      2.23 o 
  11   0  10        5.53        4.40      4.02 o 
 -11   1  10        6.46        8.20      3.20 o 
 -10   1  10       65.57       63.40      5.66 o 
  -9   1  10        0.92        3.08      2.60 o 
  -8   1  10       68.85       71.94      6.36 o 
  -7   1  10        0.39        1.62      1.82 o 
  -6   1  10        0.12       -0.63      1.35 o 
  -5   1  10       59.09       59.36      2.60 o 
  -4   1  10       65.91       66.39      2.11 o 
  -3   1  10       14.88       15.12      1.77 o 
  -2   1  10        5.77       10.93      1.52 o 
  -1   1  10      121.27      111.01      2.25 o 
   0   1  10       87.88       95.69      2.69 o 
   1   1  10        5.46        5.70      1.52 o 
   2   1  10       13.68       18.28      1.46 o 
   3   1  10       87.38       80.15      2.01 o 
   4   1  10       18.07       17.35      1.46 o 
   5   1  10       16.42       17.60      1.58 o 
   6   1  10       67.77       75.56      2.79 o 
   7   1  10      205.58      195.38      5.42 o 
   8   1  10        0.56        0.44      1.25 o 
   9   1  10        0.43        0.32      1.32 o 
  10   1  10        2.55        0.82      2.09 o 
  11   1  10        3.04        6.48      2.24 o 
 -12   2  10        4.44       -1.43      4.09 o 
 -11   2  10        8.62        4.18      4.24 o 
 -10   2  10       15.80       23.51      4.38 o 
  -9   2  10        0.01       -1.39      1.88 o 
  -8   2  10        8.97        8.69      2.78 o 
  -7   2  10        7.06        5.36      1.73 o 
  -6   2  10       10.09       11.67      1.79 o 
  -5   2  10       96.26       99.15      3.64 o 
  -4   2  10      360.59      346.74      5.44 o 
  -3   2  10       12.54       16.56      1.86 o 
  -2   2  10        5.37        6.62      1.04 o 
  -1   2  10       21.62       23.30      1.87 o 
   0   2  10       93.68       98.60      3.01 o 
   1   2  10       15.90       13.30      1.66 o 
   2   2  10      118.00      110.83      5.60 o 
   3   2  10        0.00       -1.27      1.43 o 
   4   2  10        1.42       -0.28      1.23 o 
   5   2  10        0.75       -0.72      1.03 o 
   6   2  10      513.83      483.00      6.95 o 
   7   2  10      166.68      166.75      4.24 o 
   8   2  10        5.32        3.89      2.04 o 
   9   2  10       10.97       10.08      1.87 o 
  10   2  10        0.95        0.26      1.90 o 
  11   2  10        7.64       11.26      2.88 o 
 -12   3  10        0.05       -5.19      3.46 o 
 -11   3  10       22.14       14.09      3.57 o 
 -10   3  10       21.65       25.20      3.13 o 
  -9   3  10       12.35        8.89      2.46 o 
  -8   3  10       80.68       78.42      3.48 o 
  -7   3  10       16.68       18.85      2.22 o 
  -6   3  10       18.56       18.20      2.13 o 
  -5   3  10        9.28       15.43      2.70 o 
  -4   3  10        0.12        0.25      1.27 o 
  -3   3  10        6.10        7.92      2.03 o 
  -2   3  10        7.31        6.66      1.14 o 
  -1   3  10       15.57       20.36      1.57 o 
   0   3  10        3.88        3.55      1.40 o 
   1   3  10      385.46      408.15      6.66 o 
   2   3  10       53.64       59.77      2.70 o 
   3   3  10      121.12      111.13      4.75 o 
   4   3  10        8.64        8.44      4.40 o 
   5   3  10      198.90      216.58      6.75 o 
   6   3  10        1.84        3.80      1.65 o 
   7   3  10        0.90        1.22      1.65 o 
   8   3  10        0.01       -2.27      1.94 o 
   9   3  10       40.78       50.67      3.71 o 
  10   3  10        0.88        0.60      2.02 o 
  11   3  10        0.19       -2.36      2.58 o 
 -11   4  10        0.48       -1.04      2.94 o 
 -10   4  10        1.38        5.00      3.59 o 
  -9   4  10       52.13       46.01      3.77 o 
  -8   4  10       20.62       18.93      2.42 o 
  -7   4  10        0.36       -1.99      1.56 o 
  -6   4  10       41.36       45.19      2.82 o 
  -5   4  10       96.90       98.72      3.58 o 
  -4   4  10      146.11      155.30      9.47 o 
  -3   4  10       98.78      112.78      5.99 o 
  -2   4  10       38.78       41.98      3.42 o 
  -1   4  10        4.54        3.86      1.41 o 
   0   4  10        6.61        5.42      1.89 o 
   1   4  10        1.98       -0.09      1.36 o 
   2   4  10       17.19       26.33      3.07 o 
   3   4  10       28.33       32.68      3.22 o 
   4   4  10       65.95       51.11      4.74 o 
   5   4  10       48.12       40.48      5.29 o 
   6   4  10       14.39       23.80      3.19 o 
   7   4  10       12.28       11.01      2.64 o 
   8   4  10       35.47       35.46      4.37 o 
   9   4  10       22.51       23.38      3.72 o 
  10   4  10        1.98        1.36      2.53 o 
 -10   5  10        0.93        0.00      2.77 o 
  -9   5  10        0.08        0.38      2.50 o 
  -8   5  10       16.43       10.28      2.47 o 
  -7   5  10      196.34      209.12     15.22 o 
  -6   5  10       13.72       17.42      4.07 o 
  -5   5  10       70.50       82.00      5.03 o 
  -4   5  10        5.17        3.29      2.45 o 
  -3   5  10       13.55        9.05      3.12 o 
  -2   5  10        2.05       -1.55      2.12 o 
  -1   5  10      349.91      318.52     11.60 o 
   0   5  10        2.48        1.11      1.32 o 
   1   5  10       16.46       12.21      2.04 o 
   2   5  10       73.71       47.07      3.22 o 
   3   5  10       59.43       63.18      3.51 o 
   4   5  10      323.73      315.00      7.22 o 
   5   5  10       53.39       56.67      3.58 o 
   6   5  10       14.30       15.38      3.16 o 
   7   5  10       12.25       10.01      4.02 o 
   8   5  10        5.58       14.19      4.74 o 
   9   5  10        0.06       -2.81      3.24 o 
  -9   6  10        0.87       -2.86      2.20 o 
  -8   6  10        0.28        3.16      3.16 o 
  -7   6  10        1.11        3.54      3.11 o 
  -6   6  10        3.52        3.17      2.90 o 
  -5   6  10        0.16        1.38      2.85 o 
  -4   6  10       14.68       17.16      3.50 o 
  -3   6  10       61.71       47.72      4.45 o 
  -2   6  10       12.81       14.71      3.15 o 
  -1   6  10       11.37        9.42      5.13 o 
   0   6  10        7.76        7.53      2.10 o 
   1   6  10       63.42       68.46      4.77 o 
   2   6  10       22.01       32.33      3.78 o 
   3   6  10       49.09       47.22      8.05 o 
   4   6  10        0.88        1.84      2.62 o 
   5   6  10       23.73       28.73      5.52 o 
   6   6  10        0.03        2.53      4.27 o 
   7   6  10        4.83        5.05      4.37 o 
   8   6  10        3.37        3.99      4.37 o 
  -8   7  10        3.04       -6.78      4.52 o 
  -7   7  10        3.46       -0.13      5.01 o 
  -6   7  10        8.53        4.77      3.52 o 
  -5   7  10        8.23       11.49      3.57 o 
  -4   7  10        0.79        2.86      2.97 o 
  -3   7  10       27.86       36.85      4.48 o 
  -2   7  10        5.77        4.93      2.91 o 
  -1   7  10        0.85       -1.50      2.38 o 
   0   7  10       16.48       21.39      3.60 o 
   1   7  10       73.54       80.74      4.32 o 
   2   7  10       12.34       13.11      3.33 o 
   3   7  10        0.03       -1.28      2.70 o 
   4   7  10        0.19        5.14      3.12 o 
   5   7  10        8.61        0.28      4.62 o 
   6   7  10        0.43       -5.02      4.37 o 
  -5   8  10        2.47        0.22      4.40 o 
  -4   8  10        4.46        7.03      3.68 o 
  -3   8  10        3.59        1.32      3.00 o 
  -2   8  10        2.55       -1.84      2.88 o 
  -1   8  10       15.09       12.31      5.61 o 
   0   8  10       27.75       32.50      4.42 o 
   1   8  10        1.38        3.17      2.87 o 
   2   8  10        7.85        6.05      3.31 o 
   3   8  10        6.09       14.31      3.85 o 
   4   8  10        0.03        8.67      5.64 o 
 -12   1  11        3.10        1.09      4.02 o 
 -11   1  11       15.61       21.03      5.97 o 
 -10   1  11        0.25       -2.85      2.48 o 
  -9   1  11        0.62       -3.59      2.39 o 
  -8   1  11       23.50       26.83      3.75 o 
  -7   1  11       86.21       97.21      5.33 o 
  -6   1  11        4.50        7.89      1.93 o 
  -5   1  11       31.30       32.24      2.64 o 
  -4   1  11      463.49      444.75      6.18 o 
  -3   1  11      162.22      174.92      3.81 o 
  -2   1  11      163.66      160.28      3.59 o 
  -1   1  11      592.76      548.62      6.82 o 
   0   1  11       26.98       28.34      1.78 o 
   1   1  11       66.10       65.58      2.42 o 
   2   1  11      221.75      210.01      3.94 o 
   3   1  11      339.12      355.43      8.04 o 
   4   1  11      111.30      103.52      3.47 o 
   5   1  11      577.38      582.52      8.67 o 
   6   1  11       36.05       42.84      2.68 o 
   7   1  11        2.83        5.56      1.40 o 
   8   1  11        1.47        0.86      1.37 o 
   9   1  11       20.52       25.13      2.31 o 
  10   1  11        4.67        7.02      1.84 o 
  11   1  11       10.11        9.39      2.55 o 
 -12   2  11        0.28       -5.43      3.62 o 
 -11   2  11        8.49        5.80      4.40 o 
 -10   2  11        0.49        1.69      2.82 o 
  -9   2  11        1.00        6.09      2.80 o 
  -8   2  11        0.06       -0.85      2.18 o 
  -7   2  11       23.82       20.48      3.09 o 
  -6   2  11       12.79        9.53      2.08 o 
  -5   2  11        7.02        7.11      1.94 o 
  -4   2  11       31.71       30.62      2.59 o 
  -3   2  11       22.99       18.00      1.71 o 
  -2   2  11        4.49        6.62      1.10 o 
  -1   2  11       85.75       90.57      2.37 o 
   0   2  11      166.28      182.52      3.88 o 
   1   2  11        3.76        3.49      1.41 o 
   2   2  11       82.43       81.02      3.08 o 
   3   2  11        2.09        4.37      3.73 o 
   4   2  11        3.29        3.64      2.18 o 
   5   2  11       13.13       12.71      2.45 o 
   6   2  11       69.78       72.15      3.45 o 
   7   2  11        2.43        2.77      1.60 o 
   8   2  11        1.28        3.19      1.68 o 
   9   2  11       16.13       16.94      2.39 o 
  10   2  11       14.52       19.21      2.77 o 
  11   2  11        4.10        4.24      2.23 o 
 -11   3  11        2.84       -0.65      3.84 o 
 -10   3  11        7.17        7.94      3.13 o 
  -9   3  11       48.43       47.27      5.71 o 
  -8   3  11       18.80        8.50      2.89 o 
  -7   3  11       81.15       90.21      4.34 o 
  -6   3  11      276.98      289.61      5.76 o 
  -5   3  11        9.84       13.26      1.88 o 
  -4   3  11       50.40       46.63      2.55 o 
  -3   3  11       81.49       74.53      2.86 o 
  -2   3  11        0.30        1.81      1.05 o 
  -1   3  11      153.65      153.86      3.23 o 
   0   3  11        2.66        1.76      1.44 o 
   1   3  11       21.93       21.35      2.01 o 
   2   3  11       36.79       36.21      4.32 o 
   3   3  11      128.93      125.83      5.22 o 
   4   3  11       12.58       13.55      2.54 o 
   5   3  11       24.24       20.42      2.94 o 
   6   3  11        0.91        2.04      1.93 o 
   7   3  11       13.48        8.58      2.39 o 
   8   3  11        2.09        3.64      2.33 o 
   9   3  11        0.56        2.25      3.40 o 
  10   3  11       14.05       14.13      3.70 o 
 -11   4  11        0.58       -0.12      3.99 o 
 -10   4  11       21.21       21.39      5.46 o 
  -9   4  11       23.39       31.97      4.27 o 
  -8   4  11        1.63        1.16      1.83 o 
  -7   4  11      113.65      116.46      4.27 o 
  -6   4  11       53.21       50.86      2.99 o 
  -5   4  11       32.47       30.93      2.48 o 
  -4   4  11       40.80       43.67      3.06 o 
  -3   4  11       34.81       40.94      2.88 o 
  -2   4  11       63.36       68.43      3.32 o 
  -1   4  11       59.46       56.18      2.48 o 
   0   4  11      180.21      177.96      7.06 o 
   1   4  11      354.89      364.02      6.77 o 
   2   4  11       93.18       78.01      4.36 o 
   3   4  11        7.04        8.10      4.16 o 
   4   4  11      283.79      269.18      7.83 o 
   5   4  11       22.77       23.03      3.14 o 
   6   4  11       23.26       26.81      9.09 o 
   7   4  11        0.83        0.28      1.94 o 
   8   4  11        0.04       -2.53      3.12 o 
   9   4  11        0.03       -0.72      1.90 o 
 -10   5  11        0.00       -4.02      2.71 o 
  -9   5  11        0.06       -0.66      2.08 o 
  -8   5  11        0.77        1.86      3.14 o 
  -7   5  11        4.39        6.27      2.45 o 
  -6   5  11        0.06       -0.44      1.93 o 
  -5   5  11        1.94        0.52      3.34 o 
  -4   5  11       50.24       35.94      3.87 o 
  -3   5  11       39.07       45.00      3.99 o 
  -2   5  11        2.45        6.94      2.46 o 
  -1   5  11       53.45       51.67      3.14 o 
   0   5  11        0.05        0.22      1.51 o 
   1   5  11        5.27        4.48      2.20 o 
   2   5  11        4.48        3.33      3.85 o 
   3   5  11       66.15       65.41      4.32 o 
   4   5  11       75.95       87.49      6.55 o 
   5   5  11        2.61        1.15      1.92 o 
   6   5  11        1.35        3.59      2.05 o 
   7   5  11        9.18        8.36      4.43 o 
   8   5  11        2.11        3.77      3.84 o 
  -9   6  11        3.25        0.47      2.52 o 
  -8   6  11        1.47       -0.21      2.18 o 
  -7   6  11        1.67       -2.13      2.76 o 
  -6   6  11        1.19       -3.10      2.75 o 
  -5   6  11        8.15        4.63      3.66 o 
  -4   6  11       22.00       19.68      3.62 o 
  -3   6  11        6.95        8.51      3.05 o 
  -2   6  11        2.28       -1.71      2.39 o 
  -1   6  11       62.18       62.23      4.72 o 
   0   6  11       41.34       36.33      3.08 o 
   1   6  11        1.05       -0.71      2.48 o 
   2   6  11        5.96        5.42      2.79 o 
   3   6  11       44.15       44.35      4.47 o 
   4   6  11       51.77       62.47     15.19 o 
   5   6  11        0.64       -0.04      2.67 o 
   6   6  11        1.33        0.75      4.21 o 
   7   6  11        0.33       -1.81      4.34 o 
  -7   7  11        2.12        2.71      3.58 o 
  -6   7  11        4.77        3.82      3.46 o 
  -5   7  11        2.06        1.10      3.30 o 
  -4   7  11        4.42        1.34      4.23 o 
  -3   7  11       13.97       20.18      3.90 o 
  -2   7  11       10.63       12.85      3.98 o 
  -1   7  11       45.94       52.61      5.40 o 
   0   7  11        6.24        6.82      2.90 o 
   1   7  11       17.59       16.50      2.79 o 
   2   7  11        1.07        3.98      3.24 o 
   3   7  11        0.28        2.80      4.91 o 
   4   7  11        0.01       -0.57      2.80 o 
   5   7  11        1.16        5.61      5.18 o 
   6   7  11        3.90        5.40      5.46 o 
  -5   8  11        0.57       -0.12      4.65 o 
  -4   8  11        4.28        7.77      4.93 o 
  -3   8  11        0.36        1.15      3.65 o 
  -2   8  11        0.51        1.55      3.28 o 
  -1   8  11       12.06        8.23      3.43 o 
   0   8  11       15.04       13.47      3.66 o 
   1   8  11       25.57       30.57      7.44 o 
   2   8  11       25.20       26.97      3.39 o 
   3   8  11        1.08        5.00      6.55 o 
   4   8  11        2.23       -1.00      5.02 o 
 -12   0  12        0.02       -3.71      4.30 o 
 -11   0  12        6.21        7.55      4.74 o 
 -10   0  12        5.66       11.85      4.62 o 
  -9   0  12        5.62        4.77      4.18 o 
  -8   0  12      135.80      142.65      9.57 o 
  -7   0  12       13.51       17.03      4.65 o 
  -6   0  12      158.23      165.51      9.14 o 
  -5   0  12        0.00        3.04      2.71 o 
  -4   0  12        0.04        1.35      1.75 o 
  -3   0  12       40.72       41.43      3.07 o 
  -2   0  12        7.84       12.06      3.46 o 
  -1   0  12      445.02      433.37      8.75 o 
   0   0  12        4.91        5.53      1.92 o 
   1   0  12      177.65      185.62      5.58 o 
   2   0  12       52.65       56.13      3.34 o 
   3   0  12        5.54        5.04      1.78 o 
   4   0  12       53.44       58.82      5.30 o 
   5   0  12      527.32      465.38     14.10 o 
   6   0  12      140.27      127.65      7.52 o 
   7   0  12       30.20       16.75      3.96 o 
   8   0  12        5.22        4.46      3.09 o 
   9   0  12       14.06       21.39      4.46 o 
  10   0  12       10.80       18.65      4.55 o 
  11   0  12        8.02       15.94      4.77 o 
 -12   1  12        2.64        3.65      4.93 o 
 -11   1  12        0.83       -1.60      4.13 o 
 -10   1  12        0.21       -0.59      2.91 o 
  -9   1  12       13.45       14.75      3.48 o 
  -8   1  12       13.70        4.67      2.88 o 
  -7   1  12       60.15       65.22      5.99 o 
  -6   1  12       55.64       62.42      5.79 o 
  -5   1  12      200.20      215.87      5.61 o 
  -4   1  12        0.77       -1.36      1.17 o 
  -3   1  12       50.59       48.50      2.33 o 
  -2   1  12       14.95       18.36      2.17 o 
  -1   1  12        0.37        1.20      1.19 o 
   0   1  12      250.76      271.27      4.83 o 
   1   1  12        9.91        9.11      1.48 o 
   2   1  12        0.55       -0.62      1.06 o 
   3   1  12        7.98        9.18      3.04 o 
   4   1  12      101.11       97.90      4.77 o 
   5   1  12        0.94        0.73      2.67 o 
   6   1  12        1.34        7.77      3.18 o 
   7   1  12        3.65        1.05      1.86 o 
   8   1  12        2.02        0.11      1.49 o 
   9   1  12        0.04       -2.29      1.53 o 
  10   1  12        1.39        3.08      1.90 o 
  11   1  12        0.43        0.46      2.71 o 
 -11   2  12        0.74       -0.62      3.13 o 
 -10   2  12       64.28       55.71      5.31 o 
  -9   2  12       15.94       10.91      3.27 o 
  -8   2  12        8.78        7.23      2.99 o 
  -7   2  12        5.38        5.29      2.59 o 
  -6   2  12       75.92       76.82      5.71 o 
  -5   2  12       11.74       16.97      2.42 o 
  -4   2  12        7.09        9.39      2.70 o 
  -3   2  12       82.74       81.88      2.96 o 
  -2   2  12       19.13       25.59      1.94 o 
  -1   2  12      151.15      154.14      3.75 o 
   0   2  12        1.67       -0.53      1.13 o 
   1   2  12        4.02        2.35      1.51 o 
   2   2  12       49.75       51.19      3.34 o 
   3   2  12      361.12      338.43      8.75 o 
   4   2  12      404.97      373.85      8.93 o 
   5   2  12      123.15      134.46      5.63 o 
   6   2  12      199.48      180.74      6.58 o 
   7   2  12      106.81      104.79      4.53 o 
   8   2  12        1.05        1.48      1.58 o 
   9   2  12        0.52       -0.80      1.59 o 
  10   2  12        0.16       -0.07      2.24 o 
 -11   3  12        2.39       -1.75      4.30 o 
 -10   3  12       23.07       34.69      4.72 o 
  -9   3  12        7.07        4.95      4.48 o 
  -8   3  12       20.43       20.17      3.58 o 
  -7   3  12        2.29        2.33      1.98 o 
  -6   3  12       20.27       15.91      2.61 o 
  -5   3  12        5.03        2.09      1.84 o 
  -4   3  12      118.94      127.15      4.66 o 
  -3   3  12       32.82       35.92      4.60 o 
  -2   3  12       17.05       18.80      1.83 o 
  -1   3  12      399.11      373.57      7.32 o 
   0   3  12        1.20        2.03      1.43 o 
   1   3  12       90.39       93.28      3.53 o 
   2   3  12       79.78       72.29      4.30 o 
   3   3  12        4.80        5.06      4.80 o 
   4   3  12       88.91       80.38     11.62 o 
   5   3  12      154.21      153.96     14.72 o 
   6   3  12        0.81       -2.67      1.78 o 
   7   3  12        0.58        1.31      2.08 o 
   8   3  12       11.38       15.88      3.12 o 
   9   3  12       12.16       17.28      4.83 o 
  10   3  12        0.02        1.09      4.05 o 
 -10   4  12        6.26        6.73      3.34 o 
  -9   4  12        2.91        2.95      6.75 o 
  -8   4  12       12.73       13.12      2.80 o 
  -7   4  12      141.42      147.96      5.59 o 
  -6   4  12       11.37       11.34      2.58 o 
  -5   4  12       38.71       41.44      3.40 o 
  -4   4  12        2.65        0.12      1.70 o 
  -3   4  12       66.87       69.97      4.11 o 
  -2   4  12       75.83       72.72      3.49 o 
  -1   4  12      221.18      215.84      6.33 o 
   0   4  12      194.05      188.33      4.28 o 
   1   4  12       55.66       56.11      5.56 o 
   2   4  12       78.97       77.11      4.41 o 
   3   4  12       13.59       19.52      2.98 o 
   4   4  12        7.20        7.53      2.38 o 
   5   4  12        0.01       -1.60      3.43 o 
   6   4  12       12.73       16.36      3.02 o 
   7   4  12        2.74        0.03      4.49 o 
   8   4  12        0.36       -1.47      3.49 o 
   9   4  12        2.43        2.93      3.93 o 
  -9   5  12        3.05        3.49      4.12 o 
  -8   5  12       36.65       43.07      4.84 o 
  -7   5  12        2.64       -1.37      2.53 o 
  -6   5  12        0.17       -0.38      2.76 o 
  -5   5  12        1.71        0.90      2.12 o 
  -4   5  12        2.74        4.30      1.96 o 
  -3   5  12       56.26       47.49      3.69 o 
  -2   5  12        0.47        1.65      1.60 o 
  -1   5  12        8.64       10.96      2.17 o 
   0   5  12        6.57        7.88      1.68 o 
   1   5  12      165.72      142.95      5.99 o 
   2   5  12       45.05       41.77      3.84 o 
   3   5  12        1.22       -2.37      1.58 o 
   4   5  12       32.84       31.39      3.91 o 
   5   5  12        2.92        2.05      2.24 o 
   6   5  12        4.94        3.15      2.10 o 
   7   5  12        3.18        7.30      3.71 o 
   8   5  12        3.35        3.15      3.52 o 
  -8   6  12        0.05        0.71      2.75 o 
  -7   6  12        0.36        0.54      2.24 o 
  -6   6  12        3.39        3.53      2.37 o 
  -5   6  12        0.04       -3.05      2.52 o 
  -4   6  12        2.09        0.94      2.79 o 
  -3   6  12        0.27        0.05      2.49 o 
  -2   6  12       14.59       18.00      3.42 o 
  -1   6  12       18.79       11.91      5.36 o 
   0   6  12        8.59       14.04      3.20 o 
   1   6  12       62.03       74.37      6.36 o 
   2   6  12        3.36        1.22      2.60 o 
   3   6  12        0.38       -2.16      2.67 o 
   4   6  12        5.97       11.80      3.50 o 
   5   6  12        1.42        1.17      2.71 o 
   6   6  12        4.23       10.20      5.24 o 
  -6   7  12        0.03       -6.88      5.01 o 
  -5   7  12        3.16        3.54      3.51 o 
  -4   7  12        8.13        4.13      3.25 o 
  -3   7  12        0.10        0.37      3.96 o 
  -2   7  12        6.65        4.29      2.92 o 
  -1   7  12        0.50        0.01      2.52 o 
   0   7  12        5.87        7.65      3.87 o 
   1   7  12       12.61       12.87      3.27 o 
   2   7  12        3.32        7.73      3.52 o 
   3   7  12        9.16       15.79      5.97 o 
   4   7  12        2.61        0.50      3.19 o 
   5   7  12        2.60        5.71      5.43 o 
  -3   8  12        0.04        4.77      4.49 o 
  -2   8  12        0.57        3.48      3.23 o 
  -1   8  12        7.52       10.69      3.59 o 
   0   8  12        9.09        7.05      3.39 o 
   1   8  12        0.18        6.50      3.28 o 
   2   8  12       10.70       12.75      4.79 o 
 -11   1  13        3.03        2.65      3.38 o 
 -10   1  13        0.55       -0.67      2.97 o 
  -9   1  13        0.23        0.94      2.92 o 
  -8   1  13        4.19        5.93      3.02 o 
  -7   1  13       18.19       14.06      4.57 o 
  -6   1  13       53.06       49.69      7.67 o 
  -5   1  13       52.64       60.55      3.45 o 
  -4   1  13        0.11       -2.15      1.43 o 
  -3   1  13        2.10        1.70      1.30 o 
  -2   1  13       72.30       71.13      2.86 o 
  -1   1  13       56.37       54.57      3.83 o 
   0   1  13        0.01        0.09      1.17 o 
   1   1  13        0.00       -0.57      1.12 o 
   2   1  13        4.39        6.56      1.40 o 
   3   1  13      419.30      410.12     15.67 o 
   4   1  13       85.50       77.48      4.42 o 
   5   1  13        0.67        1.52      2.12 o 
   6   1  13       38.05       37.94      3.96 o 
   7   1  13        7.64        7.32      5.02 o 
   8   1  13        0.62        0.48      1.95 o 
   9   1  13       67.41       75.77     12.13 o 
  10   1  13        2.14       -0.33      2.67 o 
 -11   2  13        4.04       -1.16      7.66 o 
 -10   2  13        0.18        3.05      3.21 o 
  -9   2  13       18.30       12.57      5.77 o 
  -8   2  13       23.14       23.07      3.97 o 
  -7   2  13        0.08        2.04      2.67 o 
  -6   2  13      134.49      148.09      5.22 o 
  -5   2  13        2.60        2.15      1.75 o 
  -4   2  13       16.39       19.71      2.50 o 
  -3   2  13      114.55      105.96      5.40 o 
  -2   2  13       20.45       16.73      1.84 o 
  -1   2  13        0.78        0.50      1.15 o 
   0   2  13      292.97      282.57      5.15 o 
   1   2  13       71.06       66.21      3.68 o 
   2   2  13        1.69        1.86      1.70 o 
   3   2  13      276.59      284.49     11.73 o 
   4   2  13       10.23       10.93      2.64 o 
   5   2  13       16.17       19.94      3.00 o 
   6   2  13       32.69       27.22      5.05 o 
   7   2  13        3.85        0.78      2.06 o 
   8   2  13       16.67       23.63      3.44 o 
   9   2  13        7.84       12.44      3.00 o 
  10   2  13        8.53        8.89      4.68 o 
 -10   3  13       16.77       16.98      4.24 o 
  -9   3  13        7.91        9.36      3.21 o 
  -8   3  13       10.32        8.18      3.29 o 
  -7   3  13        7.30        3.59      2.23 o 
  -6   3  13       40.75       48.06      3.54 o 
  -5   3  13       57.47       57.60      4.68 o 
  -4   3  13       19.14       18.36      3.47 o 
  -3   3  13        2.48       -0.12      3.31 o 
  -2   3  13       58.94       50.50      2.60 o 
  -1   3  13      217.54      215.38      4.71 o 
   0   3  13      132.75      109.02      3.96 o 
   1   3  13        0.82       -0.64      1.28 o 
   2   3  13      121.69      116.44      5.16 o 
   3   3  13       12.42        9.49      2.49 o 
   4   3  13        6.31        9.09      4.12 o 
   5   3  13        7.88       11.27      4.55 o 
   6   3  13        3.43        3.83      2.18 o 
   7   3  13       25.72       19.43      3.21 o 
   8   3  13        0.58       -1.03      2.29 o 
   9   3  13        0.64        1.12      3.59 o 
 -10   4  13        1.24       -2.88      2.90 o 
  -9   4  13       24.86       28.11      4.35 o 
  -8   4  13       42.16       34.74      3.61 o 
  -7   4  13       67.01       71.42      4.66 o 
  -6   4  13       36.17       26.37      3.60 o 
  -5   4  13        0.04       -2.55      1.78 o 
  -4   4  13        0.01        2.24      1.92 o 
  -3   4  13       24.20       27.12      3.60 o 
  -2   4  13       31.04       21.37      6.85 o 
  -1   4  13        2.36        4.15      1.73 o 
   0   4  13       24.78       21.79      2.60 o 
   1   4  13       13.35       16.65      3.01 o 
   2   4  13       79.69       73.15      4.58 o 
   3   4  13       46.48       51.57      4.85 o 
   4   4  13       19.66       25.20      3.39 o 
   5   4  13        4.04        3.15      2.33 o 
   6   4  13        1.96       -1.16      2.18 o 
   7   4  13       11.29       10.51      2.94 o 
   8   4  13        0.33       -1.22      3.65 o 
  -9   5  13        8.47        2.87      4.24 o 
  -8   5  13        5.48        2.16      5.16 o 
  -7   5  13        1.12        2.12      2.79 o 
  -6   5  13        3.64        6.10      2.97 o 
  -5   5  13       36.77       28.64      6.74 o 
  -4   5  13        2.10        1.93      2.45 o 
  -3   5  13        4.86        6.08      2.67 o 
  -2   5  13       24.49       17.13      5.74 o 
  -1   5  13        2.03        3.93      2.73 o 
   0   5  13       53.97       66.38      3.60 o 
   1   5  13        3.95        8.05      2.52 o 
   2   5  13        0.00       -2.84      1.89 o 
   3   5  13       41.75       41.71      4.12 o 
   4   5  13       21.48       23.34      7.08 o 
   5   5  13        2.42       -1.36      2.35 o 
   6   5  13        2.90        2.99      2.61 o 
   7   5  13       27.19       25.41      3.46 o 
  -8   6  13        1.62       -3.32      2.67 o 
  -7   6  13        1.51       -2.92      2.50 o 
  -6   6  13        2.48        2.05      2.78 o 
  -5   6  13        0.00       -1.32      2.65 o 
  -4   6  13       16.17       18.49      7.11 o 
  -3   6  13       14.61       16.61      3.40 o 
  -2   6  13        8.75        8.50      2.81 o 
  -1   6  13        0.82        0.67      1.76 o 
   0   6  13        0.56        2.71      2.99 o 
   1   6  13       45.32       42.20      3.52 o 
   2   6  13       22.25       30.17      4.38 o 
   3   6  13       42.42       51.88      5.03 o 
   4   6  13       21.65       22.34      4.10 o 
   5   6  13       20.06       23.91      4.16 o 
   6   6  13        2.35        5.57      3.65 o 
  -6   7  13        0.90        3.90      3.68 o 
  -5   7  13        3.07        8.90      3.50 o 
  -4   7  13        0.01        5.80      5.68 o 
  -3   7  13       13.53       12.06      3.70 o 
  -2   7  13       12.31        7.79      8.05 o 
  -1   7  13        1.48        5.82      3.13 o 
   0   7  13        3.12        3.32      3.06 o 
   1   7  13       20.28       25.28      3.98 o 
   2   7  13       11.70       12.80      3.74 o 
   3   7  13        0.50        2.04      3.34 o 
   4   7  13        0.05        3.19      3.50 o 
  -1   8  13        7.47        7.33      4.58 o 
   0   8  13        7.88        9.32      4.87 o 
 -11   0  14        1.01       -2.96      4.27 o 
 -10   0  14        0.04        1.22      4.49 o 
  -9   0  14       21.32       20.55      5.99 o 
  -8   0  14        2.43        2.00      4.21 o 
  -7   0  14      100.37      108.28      9.01 o 
  -6   0  14      127.53      136.10      9.39 o 
  -5   0  14       18.78       14.35      4.52 o 
  -4   0  14       66.80       78.13      4.45 o 
  -3   0  14       11.78        8.06      2.25 o 
  -2   0  14       88.92       88.40      4.52 o 
  -1   0  14       27.33       31.67      7.98 o 
   0   0  14      715.81      712.60     12.40 o 
   1   0  14       97.32      110.19      4.88 o 
   2   0  14       46.26       48.88      3.56 o 
   3   0  14      365.32      377.83     12.91 o 
   4   0  14       78.84       55.98      5.74 o 
   5   0  14       90.50       70.17      6.33 o 
   6   0  14       73.71       68.33      6.52 o 
   7   0  14        0.00       -0.03      2.84 o 
   8   0  14        2.45        9.23      3.96 o 
   9   0  14        8.51       10.51      4.12 o 
  10   0  14        5.77        6.39      4.40 o 
 -11   1  14        1.52        3.27      3.57 o 
 -10   1  14        2.33       -0.74      3.00 o 
  -9   1  14        6.69        7.92      3.32 o 
  -8   1  14        7.90        0.23      3.07 o 
  -7   1  14        4.99        7.61      3.19 o 
  -6   1  14        0.03        2.83      2.62 o 
  -5   1  14       18.02       15.03      2.32 o 
  -4   1  14        2.07        0.95      2.00 o 
  -3   1  14       12.44       14.58      1.80 o 
  -2   1  14        3.76        2.86      1.54 o 
  -1   1  14       15.77       13.35      1.80 o 
   0   1  14       19.14       23.89      2.08 o 
   1   1  14      107.61       98.03      3.29 o 
   2   1  14      167.37      162.16      4.72 o 
   3   1  14      152.94      145.54      9.84 o 
   4   1  14       23.25       15.80      2.73 o 
   5   1  14      124.59      110.29      6.78 o 
   6   1  14       13.98       16.44      3.05 o 
   7   1  14        3.93        3.33      2.20 o 
   8   1  14        1.48       -1.92      1.95 o 
   9   1  14        3.97        3.64      2.93 o 
 -10   2  14       19.13       25.71      4.64 o 
  -9   2  14        1.91        1.34      2.99 o 
  -8   2  14       10.83        8.15      3.42 o 
  -7   2  14        1.32        1.38      3.56 o 
  -6   2  14       23.37       25.05      2.96 o 
  -5   2  14        1.48        2.54      1.88 o 
  -4   2  14      119.20      125.69      4.86 o 
  -3   2  14      125.34      126.47      5.31 o 
  -2   2  14       24.45       20.21      1.95 o 
  -1   2  14        1.11        2.36      1.57 o 
   0   2  14       37.39       36.88      2.32 o 
   1   2  14       47.28       51.33      2.61 o 
   2   2  14        0.79        0.18      1.84 o 
   3   2  14       43.27       44.63      3.79 o 
   4   2  14       33.22       30.32      4.32 o 
   5   2  14       11.36        8.20      3.40 o 
   6   2  14        4.95        5.27      3.51 o 
   7   2  14       13.57       18.93      3.17 o 
   8   2  14        0.36        1.34      2.31 o 
   9   2  14        7.79        5.18      3.70 o 
 -10   3  14        9.28        6.93      3.48 o 
  -9   3  14       23.99       23.93      8.87 o 
  -8   3  14        2.16        3.40      4.19 o 
  -7   3  14       16.45       18.79      3.69 o 
  -6   3  14        4.42        3.68      2.15 o 
  -5   3  14       75.25       74.72      4.25 o 
  -4   3  14        1.01        0.89      1.89 o 
  -3   3  14        6.10        5.50      2.80 o 
  -2   3  14       47.85       48.42      4.20 o 
  -1   3  14       18.00       18.16      2.05 o 
   0   3  14      107.23       91.27      3.80 o 
   1   3  14        0.24        1.03      1.50 o 
   2   3  14      135.08      129.19      5.64 o 
   3   3  14        9.74        3.98      2.24 o 
   4   3  14       61.95       60.10      4.36 o 
   5   3  14        7.32        6.80      5.01 o 
   6   3  14        1.14        0.63      2.23 o 
   7   3  14        0.88        2.11      2.44 o 
   8   3  14        0.19       -2.91      1.94 o 
  -9   4  14        0.05        5.42      3.10 o 
  -8   4  14        8.30       12.83      3.58 o 
  -7   4  14        1.41        0.98      2.24 o 
  -6   4  14       21.74       17.36      2.85 o 
  -5   4  14       23.80       21.93      3.02 o 
  -4   4  14        6.34        4.31      2.25 o 
  -3   4  14       96.75       91.67      5.44 o 
  -2   4  14       13.92       14.93      3.07 o 
  -1   4  14       47.48       46.16      4.06 o 
   0   4  14       17.68       17.43      2.33 o 
   1   4  14        4.10        2.69      3.07 o 
   2   4  14        9.00        5.34      4.85 o 
   3   4  14        0.71        1.27      2.24 o 
   4   4  14        0.11        0.38      2.46 o 
   5   4  14        0.17       -0.56      2.13 o 
   6   4  14        2.60        2.40      5.26 o 
   7   4  14        0.00       -0.85      2.74 o 
   8   4  14        1.71        6.80      3.84 o 
  -8   5  14        0.23        0.47      3.13 o 
  -7   5  14        3.51        4.23      3.12 o 
  -6   5  14        0.07        1.97      2.79 o 
  -5   5  14        3.41        4.37      2.77 o 
  -4   5  14        3.89        7.94      3.03 o 
  -3   5  14       45.75       45.90      4.62 o 
  -2   5  14       11.73       10.68      3.70 o 
  -1   5  14      197.07      190.63      7.28 o 
   0   5  14        2.54        2.53      1.86 o 
   1   5  14        3.46        5.86      2.60 o 
   2   5  14       54.56       59.96      4.61 o 
   3   5  14        3.84        1.97      2.32 o 
   4   5  14       29.63       33.77      4.18 o 
   5   5  14        0.01        0.28      2.39 o 
   6   5  14       11.79       16.21      3.50 o 
   7   5  14        0.58       -2.15      3.65 o 
  -7   6  14        1.08        1.22      3.27 o 
  -6   6  14        1.97       -0.88      2.61 o 
  -5   6  14        0.05       -0.26      2.73 o 
  -4   6  14        2.11        6.07      3.05 o 
  -3   6  14        0.41        3.87      2.77 o 
  -2   6  14        0.04        1.49      2.32 o 
  -1   6  14        0.76        1.71      2.55 o 
   0   6  14        2.14       -2.53      4.05 o 
   1   6  14       10.36       10.43      5.35 o 
   2   6  14       35.14       38.83      4.71 o 
   3   6  14        0.14       -2.64      2.78 o 
   4   6  14        2.43        5.08      3.49 o 
   5   6  14        0.05       -2.56      3.13 o 
   6   6  14        0.00        0.41      4.55 o 
  -5   7  14        0.29        0.28      3.56 o 
  -4   7  14        1.79        6.74      4.27 o 
  -3   7  14        6.11        1.44      2.87 o 
  -2   7  14        0.62        1.78      3.01 o 
  -1   7  14        0.00        3.68      4.90 o 
   0   7  14        1.40       -1.93      4.68 o 
   1   7  14        7.30       -5.52      4.71 o 
   2   7  14        3.69        2.05      5.49 o 
   3   7  14        0.03       -2.33      3.35 o 
 -10   1  15        7.06        7.28      3.81 o 
  -9   1  15        0.07       -2.61      2.97 o 
  -8   1  15       40.27       48.04      5.19 o 
  -7   1  15        0.47       -0.08      2.67 o 
  -6   1  15       38.76       39.18      4.50 o 
  -5   1  15        8.68       11.67      2.32 o 
  -4   1  15       13.36       14.65      2.35 o 
  -3   1  15       63.10       76.49      4.44 o 
  -2   1  15        6.67        9.26      1.68 o 
  -1   1  15        3.84        6.39      1.84 o 
   0   1  15      177.89      181.44      4.47 o 
   1   1  15       25.11       25.02      2.14 o 
   2   1  15       34.08       35.75      4.17 o 
   3   1  15       29.20       27.08      3.30 o 
   4   1  15      225.55      207.56      7.24 o 
   5   1  15        2.11       -0.55      2.01 o 
   6   1  15       52.71       49.45      4.49 o 
   7   1  15        6.94        4.48      2.32 o 
   8   1  15        4.90        5.77      2.48 o 
   9   1  15       13.57       21.43      3.88 o 
 -10   2  15        0.14        3.34      3.35 o 
  -9   2  15        2.20       -0.95      5.58 o 
  -8   2  15        2.31        4.86      3.38 o 
  -7   2  15        6.04        6.98      3.19 o 
  -6   2  15        7.03        8.57      3.16 o 
  -5   2  15        0.00        0.71      2.06 o 
  -4   2  15        6.73       10.87      2.33 o 
  -3   2  15        0.16        0.45      1.80 o 
  -2   2  15        3.08        4.58      1.57 o 
  -1   2  15       63.75       59.63      2.93 o 
   0   2  15       75.17       70.09      3.07 o 
   1   2  15        8.67       10.28      1.91 o 
   2   2  15       54.45       46.76      3.93 o 
   3   2  15        0.44        1.17      1.95 o 
   4   2  15        0.39       -0.26      2.96 o 
   5   2  15       17.30       18.34      3.24 o 
   6   2  15        3.61        7.22      4.01 o 
   7   2  15       13.17       15.25      3.14 o 
   8   2  15       16.74       22.36      3.71 o 
   9   2  15        0.06        0.41      3.46 o 
  -9   3  15       13.10       20.96      4.48 o 
  -8   3  15        5.27        2.76      3.21 o 
  -7   3  15        5.92        4.92      3.00 o 
  -6   3  15        0.74        0.22      1.93 o 
  -5   3  15        0.18        1.48      2.66 o 
  -4   3  15        6.51        6.28      2.15 o 
  -3   3  15       12.61        9.45      2.44 o 
  -2   3  15      216.80      226.00      6.32 o 
  -1   3  15        9.14       10.21      1.79 o 
   0   3  15       74.61       79.19      3.74 o 
   1   3  15       29.81       31.74      3.38 o 
   2   3  15        1.91        1.36      2.07 o 
   3   3  15       30.75       36.30      8.33 o 
   4   3  15       32.88       31.69      3.83 o 
   5   3  15       48.89       40.47      4.12 o 
   6   3  15        0.16        2.51      2.33 o 
   7   3  15        0.02       -1.41      2.24 o 
   8   3  15        0.23        1.74      3.29 o 
  -9   4  15        0.27        2.48      3.23 o 
  -8   4  15       16.37       22.25      4.33 o 
  -7   4  15        9.74        8.29      2.63 o 
  -6   4  15       35.92       37.56      3.79 o 
  -5   4  15        0.68       -1.26      2.01 o 
  -4   4  15       11.74        8.54      2.42 o 
  -3   4  15        0.00        0.51      3.26 o 
  -2   4  15        0.03       -0.23      3.21 o 
  -1   4  15       35.09       38.16      6.35 o 
   0   4  15       16.55       16.97      2.37 o 
   1   4  15        6.89        7.41      2.51 o 
   2   4  15       20.72        7.00      2.53 o 
   3   4  15        9.69        8.90      2.79 o 
   4   4  15        0.05        1.50      2.65 o 
   5   4  15        0.05        0.99      2.31 o 
   6   4  15        0.00       -3.14      2.16 o 
   7   4  15       20.13       22.25      3.82 o 
  -8   5  15        5.53        8.35      3.45 o 
  -7   5  15        2.30       -1.01      4.07 o 
  -6   5  15        4.46       10.33      3.39 o 
  -5   5  15       20.92       24.61      4.10 o 
  -4   5  15        0.07       -0.85      2.58 o 
  -3   5  15       17.71       22.66      5.47 o 
  -2   5  15        0.52        3.04      2.57 o 
  -1   5  15       13.35       18.15      3.43 o 
   0   5  15        0.78        1.90      4.52 o 
   1   5  15       29.05       25.65      3.57 o 
   2   5  15        6.38       12.59      2.98 o 
   3   5  15        3.20        3.83      2.65 o 
   4   5  15        0.52        2.73      2.58 o 
   5   5  15        0.38       -1.15      2.33 o 
   6   5  15        3.64        4.44      4.69 o 
  -6   6  15        0.73        2.97      3.14 o 
  -5   6  15        2.74        4.14      3.29 o 
  -4   6  15        3.32        1.57      3.04 o 
  -3   6  15        1.20        0.79      3.15 o 
  -2   6  15       21.64       19.31      3.86 o 
  -1   6  15       24.44       25.10      5.94 o 
   0   6  15        0.12        3.56      4.71 o 
   1   6  15        8.26        2.96      4.96 o 
   2   6  15        0.12        2.98      2.25 o 
   3   6  15        4.36        9.78      2.67 o 
   4   6  15        6.29        2.32      2.49 o 
   5   6  15        6.51       10.92      5.46 o 
  -3   7  15        0.24        2.06      3.84 o 
  -2   7  15        3.39        2.78      4.09 o 
 -10   0  16        0.78        1.47      5.18 o 
  -9   0  16       61.02       41.57      7.73 o 
  -8   0  16        0.54       -1.25      4.40 o 
  -7   0  16        2.37       -3.40      3.87 o 
  -6   0  16        2.77        2.84      4.24 o 
  -5   0  16        0.80        3.80      4.21 o 
  -4   0  16       17.77       19.30      4.90 o 
  -3   0  16      120.36      112.92     11.94 o 
  -2   0  16       59.32       64.06      5.24 o 
  -1   0  16       11.07        9.10      2.52 o 
   0   0  16        0.36       -0.85      2.35 o 
   1   0  16        7.02        1.18      2.19 o 
   2   0  16      237.57      222.68     10.39 o 
   3   0  16        1.15       -1.12      2.93 o 
   4   0  16        3.77        3.59      3.18 o 
   5   0  16       66.21       69.11      6.95 o 
   6   0  16       11.46        5.02      3.65 o 
   7   0  16       23.83       33.40      5.68 o 
   8   0  16        9.27        3.77      3.93 o 
 -10   1  16        0.41        0.10      3.69 o 
  -9   1  16        0.97        1.26      3.32 o 
  -8   1  16        2.74        0.11      3.14 o 
  -7   1  16        4.25        3.71      3.38 o 
  -6   1  16        4.39        6.22      3.03 o 
  -5   1  16       15.19       17.69      3.76 o 
  -4   1  16        6.76        3.92      2.00 o 
  -3   1  16        2.16        2.57      1.51 o 
  -2   1  16      112.42      119.66      4.43 o 
  -1   1  16      187.71      190.27      4.82 o 
   0   1  16       62.12       53.80      2.86 o 
   1   1  16      184.73      180.83      4.62 o 
   2   1  16        0.50        2.49      1.60 o 
   3   1  16       12.67       16.29      3.10 o 
   4   1  16       24.71       29.94      3.67 o 
   5   1  16       24.32       31.48      3.88 o 
   6   1  16        2.37       -0.78      3.66 o 
   7   1  16        3.76        8.85      2.90 o 
   8   1  16       16.51       20.99      3.78 o 
  -9   2  16        0.18       -4.26      2.84 o 
  -8   2  16       13.41       12.82      3.83 o 
  -7   2  16       17.62       15.82      4.77 o 
  -6   2  16        0.01        0.38      2.85 o 
  -5   2  16       16.87       20.13      2.94 o 
  -4   2  16       23.28       22.74      2.92 o 
  -3   2  16       78.00       77.34      4.15 o 
  -2   2  16       46.60       53.26      2.89 o 
  -1   2  16        3.47        0.59      1.43 o 
   0   2  16      167.78      176.34      5.05 o 
   1   2  16      111.75      112.45      8.45 o 
   2   2  16        2.31        2.68      1.97 o 
   3   2  16       64.26       52.45      9.64 o 
   4   2  16        5.51        4.27      2.41 o 
   5   2  16       19.16       35.10      4.05 o 
   6   2  16        3.88        1.67      2.38 o 
   7   2  16       13.02       21.41      3.69 o 
   8   2  16        1.56        0.22      3.46 o 
  -9   3  16        6.87        5.99      5.82 o 
  -8   3  16        1.80       -2.26      2.91 o 
  -7   3  16       12.68       12.25      3.74 o 
  -6   3  16       45.13       51.06      4.02 o 
  -5   3  16       68.17       67.53      4.30 o 
  -4   3  16        2.78        2.42      2.15 o 
  -3   3  16        9.98        8.59      2.35 o 
  -2   3  16       22.58       18.66      2.71 o 
  -1   3  16        0.90        2.14      1.72 o 
   0   3  16        2.03        0.39      2.00 o 
   1   3  16       13.49       16.81      2.93 o 
   2   3  16       30.37       42.01      4.06 o 
   3   3  16        1.57        1.77      2.22 o 
   4   3  16        2.40       -2.99      2.00 o 
   5   3  16        0.06       -3.08      2.05 o 
   6   3  16        0.19       -0.07      2.33 o 
   7   3  16        0.03        0.13      2.60 o 
  -8   4  16       13.09        8.26      4.18 o 
  -7   4  16        1.70        3.67      2.49 o 
  -6   4  16        0.11       -0.58      2.29 o 
  -5   4  16        0.18       -2.93      2.74 o 
  -4   4  16        2.61        2.57      2.17 o 
  -3   4  16       25.79       28.58      3.95 o 
  -2   4  16       15.08        9.17      4.09 o 
  -1   4  16        3.47        1.96      2.29 o 
   0   4  16        0.37        0.59      1.95 o 
   1   4  16       17.55       12.04      2.85 o 
   2   4  16        1.64        3.39      3.15 o 
   3   4  16        4.28        1.18      2.29 o 
   4   4  16        0.40        4.21      2.63 o 
   5   4  16       21.95       21.67      3.78 o 
   6   4  16        6.21        7.13      2.99 o 
  -7   5  16        8.07        4.40      3.30 o 
  -6   5  16        0.49       -0.92      2.83 o 
  -5   5  16        0.41       -0.03      4.57 o 
  -4   5  16        1.80       -0.87      2.62 o 
  -3   5  16       26.02       20.34      3.83 o 
  -2   5  16        4.61        2.77      2.83 o 
  -1   5  16        9.61        9.83      5.33 o 
   0   5  16        2.60       -0.44      3.96 o 
   1   5  16       13.90       14.13      3.07 o 
   2   5  16       22.66       17.24      3.55 o 
   3   5  16        1.28        1.81      2.53 o 
   4   5  16        1.07        2.34      2.87 o 
   5   5  16        0.00       -1.41      2.55 o 
  -5   6  16        1.71        4.15      4.40 o 
  -4   6  16        0.21        3.69      3.32 o 
  -3   6  16        0.04       -0.84      2.96 o 
  -2   6  16        0.23        3.01      3.23 o 
  -1   6  16        0.10       -4.71      4.09 o 
   0   6  16        1.17        4.09      4.71 o 
   1   6  16        2.19        9.42      5.43 o 
   2   6  16       25.93       28.60      4.23 o 
   3   6  16        0.85       -1.07      2.43 o 
  -9   1  17        0.72        0.84      3.59 o 
  -8   1  17        0.01       -1.36      3.16 o 
  -7   1  17        2.52       -6.26      5.54 o 
  -6   1  17       25.32       23.27      5.71 o 
  -5   1  17        3.10       -2.53      2.45 o 
  -4   1  17       13.67       10.69      4.78 o 
  -3   1  17       10.99        8.62      2.35 o 
  -2   1  17       17.90       20.77      2.33 o 
  -1   1  17        3.64        3.09      1.63 o 
   0   1  17        1.82        3.03      1.66 o 
   1   1  17       28.52       30.84      3.61 o 
   2   1  17        8.09       11.18      4.54 o 
   3   1  17       22.68       28.35      3.63 o 
   4   1  17        5.81        6.73      3.32 o 
   5   1  17        0.40       -1.47      2.07 o 
   6   1  17       10.87        8.24      2.84 o 
   7   1  17        4.12        3.46      2.87 o 
  -9   2  17        0.01        6.15      3.72 o 
  -8   2  17        1.30        0.95      3.40 o 
  -7   2  17        0.06       -1.46      3.10 o 
  -6   2  17        2.15       -2.06      2.75 o 
  -5   2  17        7.38        7.67      2.54 o 
  -4   2  17        4.88        4.95      2.20 o 
  -3   2  17        9.32        5.40      2.57 o 
  -2   2  17       88.29       90.71      4.49 o 
  -1   2  17        0.00        0.52      1.47 o 
   0   2  17       51.06       47.11      3.06 o 
   1   2  17      102.85      108.49      8.25 o 
   2   2  17        4.99        4.58      2.25 o 
   3   2  17       35.83       40.57      6.83 o 
   4   2  17       28.84       39.06      7.64 o 
   5   2  17        4.16        7.01      2.51 o 
   6   2  17        7.62        7.49      2.85 o 
   7   2  17        1.54       -1.37      3.90 o 
  -8   3  17        9.57       11.30      3.90 o 
  -7   3  17        7.22        5.85      3.48 o 
  -6   3  17       13.80       16.53      3.07 o 
  -5   3  17        1.12        0.87      2.96 o 
  -4   3  17        9.07        4.57      2.28 o 
  -3   3  17        1.88        2.57      2.04 o 
  -2   3  17       45.49       40.09      3.52 o 
  -1   3  17        0.67       -3.17      2.12 o 
   0   3  17        0.39       -1.89      1.89 o 
   1   3  17        0.21        3.37      2.62 o 
   2   3  17       11.10       14.91      3.13 o 
   3   3  17        0.00        0.26      2.14 o 
   4   3  17        2.90        2.68      2.60 o 
   5   3  17       11.10        9.26      3.13 o 
   6   3  17        0.09        1.01      4.10 o 
  -7   4  17       10.65       13.02      4.08 o 
  -6   4  17        0.61        0.85      2.41 o 
  -5   4  17        1.72        6.13      2.93 o 
  -4   4  17        4.79        1.40      2.79 o 
  -3   4  17        3.80        7.31      3.13 o 
  -2   4  17        3.46        1.58      2.65 o 
  -1   4  17        4.07        6.05      2.87 o 
   0   4  17       25.35       28.60      5.71 o 
   1   4  17        0.41        2.58      2.35 o 
   2   4  17       30.47       36.25      4.17 o 
   3   4  17        8.01        6.94      2.91 o 
   4   4  17       14.88       22.00      3.89 o 
   5   4  17        3.43        2.54      2.81 o 
  -6   5  17        1.30       -1.95      2.89 o 
  -5   5  17       14.66       15.57      4.26 o 
  -4   5  17        0.93        4.75      3.20 o 
  -3   5  17        3.51        3.59      4.07 o 
  -2   5  17        0.03        1.50      2.62 o 
  -1   5  17        0.52        0.03      3.93 o 
   0   5  17       20.56       25.45      5.96 o 
   1   5  17        2.65        0.06      4.71 o 
   2   5  17        0.57       -2.63      4.52 o 
   3   5  17        5.66        0.44      2.89 o 
   4   5  17        0.00        1.82      2.90 o 
  -3   6  17       20.89       28.63      6.14 o 
  -2   6  17        4.04        3.74      4.18 o 
  -8   0  18        0.14        8.23      5.77 o 
  -7   0  18        4.96        7.05      5.55 o 
  -6   0  18        2.70        0.97      4.87 o 
  -5   0  18      112.84      140.65     10.95 o 
  -4   0  18       10.31        9.92      4.99 o 
  -3   0  18        0.07       -1.28      3.87 o 
  -2   0  18      136.08      155.12      9.67 o 
  -1   0  18      265.61      252.23     18.45 o 
   0   0  18      115.90      112.48      5.88 o 
   1   0  18        2.03        3.49      3.31 o 
   2   0  18      159.84      137.63      9.01 o 
   3   0  18       10.82        9.57      3.93 o 
   4   0  18       62.63       73.79      7.36 o 
   5   0  18        9.66        7.08      3.99 o 
   6   0  18        5.19        6.14      4.34 o 
  -8   1  18        1.76        5.09      4.71 o 
  -7   1  18        0.58        1.49      3.38 o 
  -6   1  18        0.18       -3.25      4.54 o 
  -5   1  18        0.04       -1.36      3.23 o 
  -4   1  18        0.56       -0.21      1.95 o 
  -3   1  18        6.16        1.97      2.07 o 
  -2   1  18        1.62        4.42      1.79 o 
  -1   1  18        3.28        3.37      2.21 o 
   0   1  18       21.17       25.03      2.49 o 
   1   1  18        6.50        7.23      2.11 o 
   2   1  18        0.22       -0.01      5.04 o 
   3   1  18        1.29        3.67      2.88 o 
   4   1  18       12.04        6.20      2.66 o 
   5   1  18        6.63       11.36      2.94 o 
   6   1  18        6.28        9.37      3.16 o 
  -8   2  18        5.66        6.21      3.86 o 
  -7   2  18        6.08        2.47      5.13 o 
  -6   2  18        0.25        2.76      2.92 o 
  -5   2  18        0.03        0.49      5.46 o 
  -4   2  18       82.12       83.80      5.44 o 
  -3   2  18       44.16       41.65      5.94 o 
  -2   2  18       21.63       16.42      2.81 o 
  -1   2  18        7.50       10.28      2.11 o 
   0   2  18        1.63        2.16      1.90 o 
   1   2  18       36.42       40.00      7.45 o 
   2   2  18        5.85        5.74      5.68 o 
   3   2  18        0.00       -0.52      1.94 o 
   4   2  18       13.84       16.61      6.14 o 
   5   2  18        8.57       11.47      4.43 o 
   6   2  18        0.87        1.37      3.93 o 
  -7   3  18        2.04        2.63      4.44 o 
  -6   3  18        0.31       -0.55      3.05 o 
  -5   3  18        1.17       -2.83      2.08 o 
  -4   3  18        4.93        8.44      4.31 o 
  -3   3  18        0.86        2.04      2.28 o 
  -2   3  18        0.79       -0.26      3.27 o 
  -1   3  18        0.24        1.25      2.40 o 
   0   3  18        3.87        3.20      2.24 o 
   1   3  18        1.15        0.78      2.30 o 
   2   3  18       12.65       17.78      3.48 o 
   3   3  18        0.00        1.12      2.36 o 
   4   3  18        4.70        5.08      2.81 o 
   5   3  18        4.29        3.10      2.74 o 
  -6   4  18        0.02        1.04      2.52 o 
  -5   4  18        3.41        1.85      2.42 o 
  -4   4  18        0.00        1.27      2.85 o 
  -3   4  18        2.66        1.00      2.87 o 
  -2   4  18        5.17        3.22      2.93 o 
  -1   4  18        6.80        3.56      4.12 o 
   0   4  18        1.63       -1.65      3.68 o 
   1   4  18        1.03        2.56      2.39 o 
   2   4  18        0.29        1.56      4.71 o 
   3   4  18       11.59        7.61      3.16 o 
   4   4  18        0.09       -3.04      2.31 o 
  -4   5  18        1.17       -1.83      3.03 o 
  -3   5  18       14.93       18.96      4.14 o 
  -2   5  18        1.27       -2.61      3.18 o 
  -1   5  18        1.99        4.40      4.27 o 
   0   5  18        1.09       -0.59      3.84 o 
   1   5  18        2.05       -4.68      4.80 o 
   2   5  18        0.49        4.77      3.62 o 
  -7   1  19        1.00        3.77      8.09 o 
  -6   1  19       30.56       20.85      4.68 o 
  -5   1  19        2.89       -3.92      2.91 o 
  -4   1  19       17.20       19.68      6.27 o 
  -3   1  19        3.86        2.28      2.20 o 
  -2   1  19       43.03       42.93      3.94 o 
  -1   1  19        8.46        3.81      1.84 o 
   0   1  19        0.00        1.88      1.76 o 
   1   1  19        1.53        1.88      2.36 o 
   2   1  19        0.06       -1.36      2.03 o 
   3   1  19       16.76       28.44      5.57 o 
   4   1  19        8.61       21.13      3.70 o 
   5   1  19        1.77        1.43      2.70 o 
  -7   2  19        3.57        5.09      3.76 o 
  -6   2  19        0.30        1.33      3.23 o 
  -5   2  19        0.56       -3.33      2.98 o 
  -4   2  19        0.26        0.68      2.06 o 
  -3   2  19        0.34        0.94      2.21 o 
  -2   2  19       10.13        9.00      2.64 o 
  -1   2  19       62.14       63.23      3.51 o 
   0   2  19        2.94        3.32      2.69 o 
   1   2  19       19.14       22.69      3.50 o 
   2   2  19        0.74        0.19      2.16 o 
   3   2  19        7.02       15.79      3.76 o 
   4   2  19        0.13       -0.13      2.43 o 
  -6   3  19        3.43        5.97      3.53 o 
  -5   3  19       10.85        7.21      3.62 o 
  -4   3  19        0.07        1.65      2.40 o 
  -3   3  19        0.10        0.54      2.23 o 
  -2   3  19       12.63       19.17      6.65 o 
  -1   3  19        7.04       -1.65      3.49 o 
   0   3  19        0.03       -0.03      3.21 o 
   1   3  19       18.88       18.76      3.56 o 
   2   3  19        2.33        4.59      2.55 o 
   3   3  19        5.80        9.96      7.59 o 
   4   3  19        0.46       -3.56      3.03 o 
  -4   4  19        1.83        6.69      3.09 o 
  -3   4  19        0.22       -3.64      2.43 o 
  -2   4  19        3.99        3.89      2.97 o 
  -1   4  19        5.52       11.94      4.62 o 
   0   4  19        8.50        9.73      4.58 o 
   1   4  19        9.74       15.87      3.62 o 
   2   4  19       10.15       12.54      4.34 o 
   3   4  19        4.19       -0.50      3.40 o 
  -6   0  20        0.19       -6.78      4.52 o 
  -5   0  20        6.30       13.19      5.86 o 
  -4   0  20        4.36        1.81      4.80 o 
  -3   0  20       44.58       35.83      7.05 o 
  -2   0  20        6.61        4.21      3.21 o 
  -1   0  20        0.03        2.01      2.50 o 
   0   0  20       12.78       12.26      4.15 o 
   1   0  20       17.11       16.78      4.52 o 
   2   0  20       28.21       34.40      6.08 o 
   3   0  20        6.65        5.33      3.90 o 
  -6   1  20       13.01        7.16      4.06 o 
  -5   1  20        0.88       -1.20      3.26 o 
  -4   1  20       39.33       42.87      5.33 o 
  -3   1  20       14.57       11.59      4.73 o 
  -2   1  20       16.87       15.00      2.87 o 
  -1   1  20        4.57        0.73      2.05 o 
   0   1  20       18.00       16.62      2.77 o 
   1   1  20        0.78        1.88      2.39 o 
   2   1  20       12.20       18.59      3.46 o 
   3   1  20        0.61       -0.03      2.33 o 
  -5   2  20        0.59       -4.44      6.41 o 
  -4   2  20       27.22       23.71      5.92 o 
  -3   2  20        5.44        1.47      2.42 o 
  -2   2  20        0.42        0.19      2.25 o 
  -1   2  20        7.25       11.53      3.28 o 
   0   2  20        1.02        2.07      2.02 o 
   1   2  20        1.83        2.81      2.52 o 
   2   2  20        0.03        0.98      3.48 o 
   3   2  20        0.29       -1.93      3.15 o 
  -4   3  20        3.67        3.51      2.59 o 
  -3   3  20       10.48       10.29      2.84 o 
  -2   3  20        0.92        5.49      2.71 o 
  -1   3  20       29.18       31.12      6.21 o 
   0   3  20       10.84        6.89      3.87 o 
   1   3  20       17.54       20.72      3.65 o 
   2   3  20       18.60       36.21      6.14 o 
  -4   1  21        0.00        1.71      6.13 o 
  -3   1  21        4.12        4.53      2.55 o 
  -2   1  21        0.55       -0.92      2.20 o 
  -1   1  21        0.13       -0.99      1.82 o 
   0   1  21       12.04       12.44      3.18 o 
   1   1  21        1.13        1.40      2.52 o 
   2   1  21       13.27        9.42      4.37 o 
  -3   2  21        3.56        5.82      2.70 o 
  -2   2  21        5.91        5.35      2.65 o 
  -1   2  21        1.48        1.96      2.81 o 
   0   2  21        0.01        4.42      2.54 o 
   1   2  21        0.17       -1.12      3.03 o 
                                                 
